# Supplementary material for: Exploiting Publicly Available Biological and Biochemical Information for the Discovery of Novel Short Linear Motifs
Source: PLoS One. 2011 Jul 20;6(7):e22270. doi: 10.1371/journal.pone.0022270 (PMC3140502; doi:10.1371/journal.pone.0022270)
Supplement: Table S1 — Total number of proteins belonging to the pathways under study and number of motifs per pathway. Table S1.1: Data obtained from the analysis of the 25% non-redundant sequence dataset. Table S1.2: Data obtained from the analysis of the 40% non-redundant sequence dataset. (XLS) [file pone.0022270.s002.xls]

## Sheet: Sheet1
TableS1.1 - Total number of proteins belonging to the pathways under study and number of motifs per pathway obtained from the analysis of the 25% non-redundant sequence dataset
(a)	Pathway ID (b)	Protein Number (c)	Protein Number 25% identity (d)	Motif Number 25% identity (e)	Significant Motif 25% identity Hyp.G <= 3e-9 (f)	Novel Motif 25% identity Hyp.G <= 3e-9 NormIC < 0.7 (g)	Pathway name (h)
	H.sapiens								Legend
1	hsa00010	62	27	14			Glycolysis / Gluconeogenesis		(a) pathway number
2	hsa00020	32	22	13			Citrate cycle (TCA cycle)		(b) pathway KEGG ID
3	hsa00030	27	15	8			Pentose phosphate pathway		(c) number of proteins belonging to the pathway
4	hsa00040	28	10	12			Pentose and glucuronate interconversions		(d) number of non-redundant proteins belonging to the pathway
5	hsa00051	34	18	3			Fructose and mannose metabolism		(e) number of motifs belonging to the pathway
6	hsa00052	26	17	18	1		Galactose metabolism		(f) number of significant (i.e. pathway-specific) motifs
7	hsa00053	25	5	0			Ascorbate and aldarate metabolism		(g) number of novel motifs
8	hsa00061	6	5	0			Fatty acid biosynthesis		(h) pathway name
9	hsa00062	8	6	4			Fatty acid elongation in mitochondria
10	hsa00071	42	13	21			Fatty acid metabolism
11	hsa00072	9	6	8			Synthesis and degradation of ketone bodies
12	hsa00100	17	14	14			Steroid biosynthesis
13	hsa00120	16	12	7			Primary bile acid biosynthesis
14	hsa00130	7	7	6			Ubiquinone and other terpenoid-quinone biosynthesis
15	hsa00140	55	20	4			Steroid hormone biosynthesis
16	hsa00190	135	105	13			Oxidative phosphorylation
17	hsa00230	159	97	17			Purine metabolism
18	hsa00232	7	3	1			Caffeine metabolism
19	hsa00240	98	70	15			Pyrimidine metabolism
20	hsa00250	31	22	10			Alanine, aspartate and glutamate metabolism
21	hsa00260	31	24	39	7	2	Glycine, serine and threonine metabolism
22	hsa00270	34	24	22			Cysteine and methionine metabolism
23	hsa00280	44	25	27	1		Valine, leucine and isoleucine degradation
24	hsa00290	11	8	1			Valine, leucine and isoleucine biosynthesis
25	hsa00300	4	4	0			Lysine biosynthesis
26	hsa00310	44	31	0			Lysine degradation
27	hsa00330	54	32	25			Arginine and proline metabolism
28	hsa00340	29	18	7			Histidine metabolism
29	hsa00350	42	27	12			Tyrosine metabolism
30	hsa00360	18	13	9			Phenylalanine metabolism
31	hsa00380	40	28	17			Tryptophan metabolism
32	hsa00400	5	4	5			Phenylalanine, tyrosine and tryptophan biosynthesis
33	hsa00410	22	16	10			beta-Alanine metabolism
34	hsa00430	10	6	3			Taurine and hypotaurine metabolism
35	hsa00450	26	17	8			Selenoamino acid metabolism
36	hsa00460	7	4	0			Cyanoamino acid metabolism
37	hsa00471	4	2	0			D-Glutamine and D-glutamate metabolism
38	hsa00472	1	1	0			D-Arginine and D-ornithine metabolism
39	hsa00480	50	29	12	1		Glutathione metabolism
40	hsa00500	52	20	18	3		Starch and sucrose metabolism
41	hsa00510	46	35	10			N-Glycan biosynthesis
42	hsa00511	16	11	6	1		Other glycan degradation
43	hsa00512	30	9	10			O-Glycan biosynthesis
44	hsa00514	3	2	0			O-Mannosyl glycan biosynthesis
45	hsa00520	44	32	29			Amino sugar and nucleotide sugar metabolism
46	hsa00531	21	13	11			Glycosaminoglycan degradation
47	hsa00532	22	13	5			Glycosaminoglycan biosynthesis - chondroitin sulfate
48	hsa00533	15	7	4			Glycosaminoglycan biosynthesis - keratan sulfate
49	hsa00534	26	10	8	1	1	Glycosaminoglycan biosynthesis - heparan sulfate
50	hsa00561	49	26	9	1		Glycerolipid metabolism
51	hsa00562	54	30	7			Inositol phosphate metabolism
52	hsa00563	25	25	8			Glycosylphosphatidylinositol(GPI)-anchor biosynthesis
53	hsa00564	77	43	14	7		Glycerophospholipid metabolism
54	hsa00565	33	14	8			Ether lipid metabolism
55	hsa00590	58	24	8			Arachidonic acid metabolism
56	hsa00591	29	9	3			Linoleic acid metabolism
57	hsa00592	19	7	4			alpha-Linolenic acid metabolism
58	hsa00600	40	30	13	1		Sphingolipid metabolism
59	hsa00601	26	11	7			Glycosphingolipid biosynthesis - lacto and neolacto series
60	hsa00603	14	9	6			Glycosphingolipid biosynthesis - globo series
61	hsa00604	15	9	1			Glycosphingolipid biosynthesis - ganglio series
62	hsa00620	40	23	17	1	1	Pyruvate metabolism
63	hsa00630	16	12	8			Glyoxylate and dicarboxylate metabolism
64	hsa00640	33	18	13			Propanoate metabolism
65	hsa00650	34	20	12			Butanoate metabolism
66	hsa00670	17	14	8			One carbon pool by folate
67	hsa00680	7	6	5			Methane metabolism
68	hsa00730	8	5	6			Thiamine metabolism
69	hsa00740	16	9	4			Riboflavin metabolism
70	hsa00750	6	6	3			Vitamin B6 metabolism
71	hsa00760	24	18	18			Nicotinate and nicotinamide metabolism
72	hsa00770	15	10	5			Pantothenate and CoA biosynthesis
73	hsa00780	2	2	0			Biotin metabolism
74	hsa00785	3	3	0			Lipoic acid metabolism
75	hsa00790	11	8	9			Folate biosynthesis
76	hsa00830	64	18	5			Retinol metabolism
77	hsa00860	41	21	5			Porphyrin and chlorophyll metabolism
78	hsa00900	15	12	7			Terpenoid backbone biosynthesis
79	hsa00903	10	6	1			Limonene and pinene degradation
80	hsa00910	23	9	6	1	1	Nitrogen metabolism
81	hsa00920	13	5	2			Sulfur metabolism
82	hsa00970	41	33	3	1	1	Aminoacyl-tRNA biosynthesis
83	hsa00980	70	17	8			Metabolism of xenobiotics by cytochrome P450
84	hsa00982	72	17	5			Drug metabolism - cytochrome P450
85	hsa00983	51	22	22			Drug metabolism - other enzymes
86	hsa01040	22	14	4			Biosynthesis of unsaturated fatty acids
87	hsa01100	1100	669	0			Metabolic pathways
88	hsa02010	44	12	0			ABC transporters
89	hsa03010	88	79	8			Ribosome
90	hsa03018	59	43	14			RNA degradation
91	hsa03020	29	21	7			RNA polymerase
92	hsa03022	36	28	11			Basal transcription factors
93	hsa03030	36	28	5	1		DNA replication
94	hsa03040	128	93	37	6		Spliceosome
95	hsa03050	48	25	5			Proteasome
96	hsa03060	24	20	6			Protein export
97	hsa03320	69	42	8	1		PPAR signaling pathway
98	hsa03410	35	29	9			Base excision repair
99	hsa03420	44	39	21			Nucleotide excision repair
100	hsa03430	23	20	3			Mismatch repair
101	hsa03440	28	25	7			Homologous recombination
102	hsa03450	14	12	4			Non-homologous end-joining
103	hsa04010	269	113	1			MAPK signaling pathway
104	hsa04012	87	38	3			ErbB signaling pathway
105	hsa04020	178	54	9	1		Calcium signaling pathway
106	hsa04060	267	157	3			Cytokine-cytokine receptor interaction
107	hsa04062	190	61	4			Chemokine signaling pathway
108	hsa04070	76	34	8			Phosphatidylinositol signaling system
109	hsa04080	256	57	8			Neuroactive ligand-receptor interaction
110	hsa04110	128	79	6			Cell cycle
111	hsa04114	114	57	13			Oocyte meiosis
112	hsa04115	69	51	7			p53 signaling pathway
113	hsa04120	138	84	12	1		Ubiquitin mediated proteolysis
114	hsa04130	38	23	8			SNARE interactions in vesicular transport
115	hsa04140	35	15	4			Regulation of autophagy
116	hsa04142	121	85	36	4		Lysosome
117	hsa04144	187	90	7			Endocytosis
118	hsa04146	78	60	33	8		Peroxisome
119	hsa04150	52	28	10	1		mTOR signaling pathway
120	hsa04210	88	50	18	1		Apoptosis
121	hsa04260	80	42	10	1	1	Cardiac muscle contraction
122	hsa04270	115	43	7			Vascular smooth muscle contraction
123	hsa04310	151	60	9			Wnt signaling pathway
124	hsa04320	25	13	6			Dorso-ventral axis formation
125	hsa04330	47	25	8	2		Notch signaling pathway
126	hsa04340	56	17	4			Hedgehog signaling pathway
127	hsa04350	87	40	4			TGF-beta signaling pathway
128	hsa04360	129	45	0			Axon guidance
129	hsa04370	76	33	11			VEGF signaling pathway
130	hsa04510	201	81	2			Focal adhesion
131	hsa04512	84	32	5			ECM-receptor interaction
132	hsa04514	134	66	32	14	3	Cell adhesion molecules (CAMs)
133	hsa04520	77	44	9			Adherens junction
134	hsa04530	134	45	7			Tight junction
135	hsa04540	90	28	4			Gap junction
136	hsa04610	69	34	3			Complement and coagulation cascades
137	hsa04612	89	32	10			Antigen processing and presentation
138	hsa04614	17	11	5			Renin-angiotensin system
139	hsa04620	102	52	19	2		Toll-like receptor signaling pathway
140	hsa04621	62	34	3			NOD-like receptor signaling pathway
141	hsa04622	71	39	11			RIG-I-like receptor signaling pathway
142	hsa04623	56	35	6			Cytosolic DNA-sensing pathway
143	hsa04630	155	92	7			Jak-STAT signaling pathway
144	hsa04640	88	68	65	4		Hematopoietic cell lineage
145	hsa04650	137	57	10			Natural killer cell mediated cytotoxicity
146	hsa04660	108	61	8			T cell receptor signaling pathway
147	hsa04662	75	45	7			B cell receptor signaling pathway
148	hsa04664	79	32	3			Fc epsilon RI signaling pathway
149	hsa04666	97	47	8	1	1	Fc gamma R-mediated phagocytosis
150	hsa04670	118	52	8			Leukocyte transendothelial migration
151	hsa04672	48	34	14			Intestinal immune network for IgA production
152	hsa04710	13	7	2			Circadian rhythm - mammal
153	hsa04720	70	22	12	1		Long-term potentiation
154	hsa04722	126	58	8			Neurotrophin signaling pathway
155	hsa04730	70	28	12	2		Long-term depression
156	hsa04740	389	16	0			Olfactory transduction
157	hsa04742	52	18	12			Taste transduction
158	hsa04810	216	88	4			Regulation of actin cytoskeleton
159	hsa04910	137	69	10	1		Insulin signaling pathway
160	hsa04912	101	37	8	1		GnRH signaling pathway
161	hsa04914	86	41	8			Progesterone-mediated oocyte maturation
162	hsa04916	102	30	3			Melanogenesis
163	hsa04920	67	42	8			Adipocytokine signaling pathway
164	hsa04930	47	25	6			Type II diabetes mellitus
165	hsa04940	44	24	15			Type I diabetes mellitus
166	hsa04950	25	21	12			Maturity onset diabetes of the young
167	hsa04960	42	23	4			Aldosterone-regulated sodium reabsorption
168	hsa04962	44	28	10	1		Vasopressin-regulated water reabsorption
169	hsa05010	169	119	7			Alzheimer's disease
170	hsa05012	133	103	3			Parkinson's disease
171	hsa05014	53	31	8			Amyotrophic lateral sclerosis (ALS)
172	hsa05016	185	143	10			Huntington's disease
173	hsa05020	35	21	5			Prion diseases
174	hsa05110	56	30	16	1	1	Vibrio cholerae infection
175	hsa05120	68	40	4			Epithelial cell signaling in Helicobacter pylori infection
176	hsa05130	59	29	4			Pathogenic Escherichia coli infection
177	hsa05200	330	163	5			Pathways in cancer
178	hsa05210	64	35	9			Colorectal cancer
179	hsa05211	70	38	6			Renal cell carcinoma
180	hsa05212	72	38	9			Pancreatic cancer
181	hsa05213	52	29	10	1		Endometrial cancer
182	hsa05214	65	30	2			Glioma
183	hsa05215	89	53	9			Prostate cancer
184	hsa05216	29	21	6			Thyroid cancer
185	hsa05217	55	17	13	1		Basal cell carcinoma
186	hsa05218	71	35	5			Melanoma
187	hsa05219	42	25	2			Bladder cancer
188	hsa05220	75	41	11			Chronic myeloid leukemia
189	hsa05221	60	34	20			Acute myeloid leukemia
190	hsa05222	84	41	7	1		Small cell lung cancer
191	hsa05223	54	29	6			Non-small cell lung cancer
192	hsa05310	30	20	7			Asthma
193	hsa05320	53	25	7			Autoimmune thyroid disease
194	hsa05322	140	33	14			Systemic lupus erythematosus
195	hsa05330	38	21	14			Allograft rejection
196	hsa05332	42	18	8			Graft-versus-host disease
197	hsa05340	35	33	24			Primary immunodeficiency
198	hsa05410	85	37	0			Hypertrophic cardiomyopathy (HCM)
199	hsa05412	76	31	3			Arrhythmogenic right ventricular cardiomyopathy (ARVC)
200	hsa05414	92	38	0			Dilated cardiomyopathy
201	hsa05416	73	35	8	1		Viral myocarditis
	Totale			1786	86	12
	M.musculus
1	mmu00010	122	26	14			Glycolysis / Gluconeogenesis
2	mmu00020	31	22	8	1	1	Citrate cycle (TCA cycle)
3	mmu00030	28	15	11			Pentose phosphate pathway
4	mmu00040	26	10	4			Pentose and glucuronate interconversions
5	mmu00051	36	18	7	1	1	Fructose and mannose metabolism
6	mmu00052	27	17	9	1		Galactose metabolism
7	mmu00053	23	6	3			Ascorbate and aldarate metabolism
8	mmu00061	7	5	0			Fatty acid biosynthesis
9	mmu00062	8	6	1			Fatty acid elongation in mitochondria
10	mmu00071	51	13	7			Fatty acid metabolism
11	mmu00072	12	6	8			Synthesis and degradation of ketone bodies
12	mmu00100	17	15	7			Steroid biosynthesis
13	mmu00120	15	12	6			Primary bile acid biosynthesis
14	mmu00130	7	7	2			Ubiquinone and other terpenoid-quinone biosynthesis
15	mmu00140	54	19	9			Steroid hormone biosynthesis
16	mmu00190	171	104	11			Oxidative phosphorylation
17	mmu00230	174	98	18			Purine metabolism
18	mmu00232	9	4	2			Caffeine metabolism
19	mmu00240	104	68	17			Pyrimidine metabolism
20	mmu00250	31	22	21			Alanine, aspartate and glutamate metabolism
21	mmu00260	32	25	31	1		Glycine, serine and threonine metabolism
22	mmu00270	37	23	19			Cysteine and methionine metabolism
23	mmu00280	49	25	23	2	2	Valine, leucine and isoleucine degradation
24	mmu00290	11	8	1			Valine, leucine and isoleucine biosynthesis
25	mmu00300	2	2	0			Lysine biosynthesis
26	mmu00310	41	25	3			Lysine degradation
27	mmu00330	55	34	16			Arginine and proline metabolism
28	mmu00340	25	15	16			Histidine metabolism
29	mmu00350	37	25	15			Tyrosine metabolism
30	mmu00360	19	13	13			Phenylalanine metabolism
31	mmu00380	40	28	18			Tryptophan metabolism
32	mmu00400	6	4	3			Phenylalanine, tyrosine and tryptophan biosynthesis
33	mmu00410	22	15	11	1		beta-Alanine metabolism
34	mmu00430	10	6	1			Taurine and hypotaurine metabolism
35	mmu00450	23	15	9			Selenoamino acid metabolism
36	mmu00460	6	3	0			Cyanoamino acid metabolism
37	mmu00471	3	2	0			D-Glutamine and D-glutamate metabolism
38	mmu00472	1	1	0			D-Arginine and D-ornithine metabolism
39	mmu00480	54	29	19			Glutathione metabolism
40	mmu00500	44	19	12	1		Starch and sucrose metabolism
41	mmu00510	46	36	14			N-Glycan biosynthesis
42	mmu00511	16	11	3			Other glycan degradation
43	mmu00512	27	9	5			O-Glycan biosynthesis
44	mmu00514	3	2	0			O-Mannosyl glycan biosynthesis
45	mmu00520	44	34	22			Amino sugar and nucleotide sugar metabolism
46	mmu00531	23	14	11	1	1	Glycosaminoglycan degradation
47	mmu00532	23	13	7			Glycosaminoglycan biosynthesis - chondroitin sulfate
48	mmu00533	15	7	3			Glycosaminoglycan biosynthesis - keratan sulfate
49	mmu00534	28	10	5	1	1	Glycosaminoglycan biosynthesis - heparan sulfate
50	mmu00561	52	25	14	2	2	Glycerolipid metabolism
51	mmu00562	55	31	1			Inositol phosphate metabolism
52	mmu00563	26	25	11	1		Glycosylphosphatidylinositol(GPI)-anchor biosynthesis
53	mmu00564	75	41	21	4		Glycerophospholipid metabolism
54	mmu00565	32	14	7			Ether lipid metabolism
55	mmu00590	88	23	11			Arachidonic acid metabolism
56	mmu00591	45	8	1			Linoleic acid metabolism
57	mmu00592	18	7	2			alpha-Linolenic acid metabolism
58	mmu00600	43	29	21			Sphingolipid metabolism
59	mmu00601	24	11	7			Glycosphingolipid biosynthesis - lacto and neolacto series
60	mmu00603	14	9	4			Glycosphingolipid biosynthesis - globo series
61	mmu00604	16	9	2			Glycosphingolipid biosynthesis - ganglio series
62	mmu00620	43	23	13			Pyruvate metabolism
63	mmu00630	17	12	15			Glyoxylate and dicarboxylate metabolism
64	mmu00640	31	17	8			Propanoate metabolism
65	mmu00650	38	20	11			Butanoate metabolism
66	mmu00670	19	14	6	1	1	One carbon pool by folate
67	mmu00680	9	6	6			Methane metabolism
68	mmu00730	8	5	5			Thiamine metabolism
69	mmu00740	15	9	5			Riboflavin metabolism
70	mmu00750	6	6	2			Vitamin B6 metabolism
71	mmu00760	25	18	16			Nicotinate and nicotinamide metabolism
72	mmu00770	15	11	9	1		Pantothenate and CoA biosynthesis
73	mmu00780	2	2	0			Biotin metabolism
74	mmu00785	4	3	0			Lipoic acid metabolism
75	mmu00790	11	8	10			Folate biosynthesis
76	mmu00830	83	17	5			Retinol metabolism
77	mmu00860	39	21	9			Porphyrin and chlorophyll metabolism
78	mmu00900	16	12	6			Terpenoid backbone biosynthesis
79	mmu00903	11	7	1			Limonene and pinene degradation
80	mmu00910	23	9	8	1		Nitrogen metabolism
81	mmu00920	10	5	1			Sulfur metabolism
82	mmu00970	44	33	14			Aminoacyl-tRNA biosynthesis
83	mmu00980	76	16	18			Metabolism of xenobiotics by cytochrome P450
84	mmu00982	86	17	15			Drug metabolism - cytochrome P450
85	mmu00983	57	22	12			Drug metabolism - other enzymes
86	mmu01040	27	14	13			Biosynthesis of unsaturated fatty acids
87	mmu01100	1251	667	0			Metabolic pathways
88	mmu02010	45	10	0			ABC transporters
89	mmu03010	132	80	8			Ribosome
90	mmu03018	73	44	9			RNA degradation
91	mmu03020	34	21	11			RNA polymerase
92	mmu03022	36	26	11			Basal transcription factors
93	mmu03030	36	28	7			DNA replication
94	mmu03040	152	95	94	41	3	Spliceosome
95	mmu03050	50	25	7			Proteasome
96	mmu03060	36	20	5			Protein export
97	mmu03320	86	41	10			PPAR signaling pathway
98	mmu03410	54	29	7	1		Base excision repair
99	mmu03420	45	39	13			Nucleotide excision repair
100	mmu03430	23	20	3			Mismatch repair
101	mmu03440	27	23	9			Homologous recombination
102	mmu03450	13	12	4			Non-homologous end-joining
103	mmu04010	281	112	0			MAPK signaling pathway
104	mmu04012	93	36	6			ErbB signaling pathway
105	mmu04020	204	58	20	1	1	Calcium signaling pathway
106	mmu04060	252	160	1			Cytokine-cytokine receptor interaction
107	mmu04062	203	64	7			Chemokine signaling pathway
108	mmu04070	79	34	5			Phosphatidylinositol signaling system
109	mmu04080	271	60	6			Neuroactive ligand-receptor interaction
110	mmu04110	140	80	10			Cell cycle
111	mmu04114	128	59	10	1		Oocyte meiosis
112	mmu04115	76	48	6			p53 signaling pathway
113	mmu04120	151	85	16			Ubiquitin mediated proteolysis
114	mmu04130	38	24	10			SNARE interactions in vesicular transport
115	mmu04140	36	15	9			Regulation of autophagy
116	mmu04142	128	84	27	4		Lysosome
117	mmu04144	222	93	17	1		Endocytosis
118	mmu04146	81	60	33	10		Peroxisome
119	mmu04150	56	31	5			mTOR signaling pathway
120	mmu04210	95	51	5			Apoptosis
121	mmu04260	94	42	9	1		Cardiac muscle contraction
122	mmu04270	134	43	8			Vascular smooth muscle contraction
123	mmu04310	162	59	14			Wnt signaling pathway
124	mmu04320	22	13	11			Dorso-ventral axis formation
125	mmu04330	58	25	13	1		Notch signaling pathway
126	mmu04340	55	17	11			Hedgehog signaling pathway
127	mmu04350	94	39	8			TGF-beta signaling pathway
128	mmu04360	139	43	0			Axon guidance
129	mmu04370	80	32	3			VEGF signaling pathway
130	mmu04510	207	82	4			Focal adhesion
131	mmu04512	84	35	2			ECM-receptor interaction
132	mmu04514	166	67	11	4		Cell adhesion molecules (CAMs)
133	mmu04520	81	41	8			Adherens junction
134	mmu04530	144	48	3			Tight junction
135	mmu04540	95	28	6			Gap junction
136	mmu04610	75	35	4			Complement and coagulation cascades
137	mmu04612	104	33	20			Antigen processing and presentation
138	mmu04614	20	11	8			Renin-angiotensin system
139	mmu04620	104	54	12			Toll-like receptor signaling pathway
140	mmu04621	65	33	5			NOD-like receptor signaling pathway
141	mmu04622	70	41	9			RIG-I-like receptor signaling pathway
142	mmu04623	58	37	11			Cytosolic DNA-sensing pathway
143	mmu04630	160	98	0			Jak-STAT signaling pathway
144	mmu04640	86	72	55	2	1	Hematopoietic cell lineage
145	mmu04650	131	60	11			Natural killer cell mediated cytotoxicity
146	mmu04660	132	62	10			T cell receptor signaling pathway
147	mmu04662	85	46	6			B cell receptor signaling pathway
148	mmu04664	85	35	5			Fc epsilon RI signaling pathway
149	mmu04666	105	47	5			Fc gamma R-mediated phagocytosis
150	mmu04670	122	54	9	1		Leukocyte transendothelial migration
151	mmu04672	58	40	11			Intestinal immune network for IgA production
152	mmu04710	14	7	3	1		Circadian rhythm - mammal
153	mmu04720	81	25	12			Long-term potentiation
154	mmu04722	144	58	5			Neurotrophin signaling pathway
155	mmu04730	78	28	8	1		Long-term depression
156	mmu04740	983	15	0			Olfactory transduction
157	mmu04742	60	18	7	2		Taste transduction
158	mmu04810	227	86	3			Regulation of actin cytoskeleton
159	mmu04910	146	69	9	1		Insulin signaling pathway
160	mmu04912	103	35	11			GnRH signaling pathway
161	mmu04914	91	44	9			Progesterone-mediated oocyte maturation
162	mmu04916	106	30	9			Melanogenesis
163	mmu04920	70	42	10			Adipocytokine signaling pathway
164	mmu04930	49	26	5			Type II diabetes mellitus
165	mmu04940	75	27	6			Type I diabetes mellitus
166	mmu04950	26	21	13			Maturity onset diabetes of the young
167	mmu04960	43	25	9	1	1	Aldosterone-regulated sodium reabsorption
168	mmu04962	44	27	14			Vasopressin-regulated water reabsorption
169	mmu05010	284	120	4			Alzheimer's disease
170	mmu05012	183	103	11			Parkinson's disease
171	mmu05014	70	34	10			Amyotrophic lateral sclerosis (ALS)
172	mmu05016	240	143	11			Huntington's disease
173	mmu05020	38	23	5			Prion diseases
174	mmu05200	345	156	5			Pathways in cancer
175	mmu05210	76	35	8			Colorectal cancer
176	mmu05211	75	36	11	1		Renal cell carcinoma
177	mmu05212	77	38	10			Pancreatic cancer
178	mmu05213	56	29	7			Endometrial cancer
179	mmu05214	74	30	4			Glioma
180	mmu05215	94	53	3			Prostate cancer
181	mmu05216	31	20	6			Thyroid cancer
182	mmu05217	56	17	9			Basal cell carcinoma
183	mmu05218	77	34	10			Melanoma
184	mmu05219	44	24	4			Bladder cancer
185	mmu05220	85	40	13			Chronic myeloid leukemia
186	mmu05221	61	32	12			Acute myeloid leukemia
187	mmu05222	94	42	15	1		Small cell lung cancer
188	mmu05223	58	27	4	1		Non-small cell lung cancer
189	mmu05310	35	22	4			Asthma
190	mmu05320	85	28	6			Autoimmune thyroid disease
191	mmu05322	181	39	10			Systemic lupus erythematosus
192	mmu05330	70	26	5			Allograft rejection
193	mmu05332	70	22	11			Graft-versus-host disease
194	mmu05340	37	34	27			Primary immunodeficiency
195	mmu05410	85	37	0			Hypertrophic cardiomyopathy (HCM)
196	mmu05412	76	31	6	1	1	Arrhythmogenic right ventricular cardiomyopathy (ARVC)
197	mmu05414	94	40	1			Dilated cardiomyopathy
198	mmu05416	111	38	9			Viral myocarditis
	Totale			1812	98	16
	R.norvegicus
1	rno00010	111	25	11			Glycolysis / Gluconeogenesis
2	rno00020	30	22	16			Citrate cycle (TCA cycle)
3	rno00030	25	14	9			Pentose phosphate pathway
4	rno00040	23	8	11			Pentose and glucuronate interconversions
5	rno00051	34	18	8			Fructose and mannose metabolism
6	rno00052	24	16	12			Galactose metabolism
7	rno00053	25	6	6			Ascorbate and aldarate metabolism
8	rno00061	6	5	0			Fatty acid biosynthesis
9	rno00062	8	6	0			Fatty acid elongation in mitochondria
10	rno00071	45	13	14	1		Fatty acid metabolism
11	rno00072	9	6	6			Synthesis and degradation of ketone bodies
12	rno00100	17	15	10			Steroid biosynthesis
13	rno00120	15	12	6			Primary bile acid biosynthesis
14	rno00130	7	7	3			Ubiquinone and other terpenoid-quinone biosynthesis
15	rno00140	52	19	4			Steroid hormone biosynthesis
16	rno00190	174	104	12			Oxidative phosphorylation
17	rno00230	167	97	5			Purine metabolism
18	rno00232	9	4	1			Caffeine metabolism
19	rno00240	100	67	20			Pyrimidine metabolism
20	rno00250	30	22	24			Alanine, aspartate and glutamate metabolism
21	rno00260	32	26	34	3		Glycine, serine and threonine metabolism
22	rno00270	36	24	16	1	1	Cysteine and methionine metabolism
23	rno00280	48	25	15			Valine, leucine and isoleucine degradation
24	rno00290	10	7	1			Valine, leucine and isoleucine biosynthesis
25	rno00310	46	23	1			Lysine degradation
26	rno00330	54	33	15			Arginine and proline metabolism
27	rno00340	24	14	9			Histidine metabolism
28	rno00350	33	23	21			Tyrosine metabolism
29	rno00360	15	12	9			Phenylalanine metabolism
30	rno00380	44	29	14			Tryptophan metabolism
31	rno00400	5	4	1			Phenylalanine, tyrosine and tryptophan biosynthesis
32	rno00410	22	16	9			beta-Alanine metabolism
33	rno00430	10	6	2			Taurine and hypotaurine metabolism
34	rno00450	21	14	6			Selenoamino acid metabolism
35	rno00460	7	4	1			Cyanoamino acid metabolism
36	rno00471	3	2	0			D-Glutamine and D-glutamate metabolism
37	rno00472	1	1	0			D-Arginine and D-ornithine metabolism
38	rno00480	54	28	18			Glutathione metabolism
39	rno00500	46	20	17	2		Starch and sucrose metabolism
40	rno00510	44	36	18	1		N-Glycan biosynthesis
41	rno00511	16	11	8			Other glycan degradation
42	rno00512	27	8	1			O-Glycan biosynthesis
43	rno00514	3	2	0			O-Mannosyl glycan biosynthesis
44	rno00520	43	32	17	1		Amino sugar and nucleotide sugar metabolism
45	rno00531	22	13	7			Glycosaminoglycan degradation
46	rno00532	22	13	10			Glycosaminoglycan biosynthesis - chondroitin sulfate
47	rno00533	15	7	1			Glycosaminoglycan biosynthesis - keratan sulfate
48	rno00534	27	10	5	1	1	Glycosaminoglycan biosynthesis - heparan sulfate
49	rno00561	50	24	11			Glycerolipid metabolism
50	rno00562	57	31	3			Inositol phosphate metabolism
51	rno00563	24	24	8			Glycosylphosphatidylinositol(GPI)-anchor biosynthesis
52	rno00564	76	41	15	1		Glycerophospholipid metabolism
53	rno00565	31	14	5			Ether lipid metabolism
54	rno00590	74	22	18			Arachidonic acid metabolism
55	rno00591	34	8	10			Linoleic acid metabolism
56	rno00592	17	7	1			alpha-Linolenic acid metabolism
57	rno00600	42	31	9			Sphingolipid metabolism
58	rno00601	25	11	11			Glycosphingolipid biosynthesis - lacto and neolacto series
59	rno00603	13	8	13			Glycosphingolipid biosynthesis - globo series
60	rno00604	15	9	3			Glycosphingolipid biosynthesis - ganglio series
61	rno00620	41	22	16			Pyruvate metabolism
62	rno00630	14	9	4			Glyoxylate and dicarboxylate metabolism
63	rno00640	35	18	13			Propanoate metabolism
64	rno00650	33	18	16	1	1	Butanoate metabolism
65	rno00670	17	13	4			One carbon pool by folate
66	rno00680	7	6	6			Methane metabolism
67	rno00730	6	5	5			Thiamine metabolism
68	rno00740	14	10	7			Riboflavin metabolism
69	rno00750	7	6	4			Vitamin B6 metabolism
70	rno00760	23	17	23			Nicotinate and nicotinamide metabolism
71	rno00770	15	10	10			Pantothenate and CoA biosynthesis
72	rno00780	3	3	1			Biotin metabolism
73	rno00785	3	3	1			Lipoic acid metabolism
74	rno00790	10	8	5			Folate biosynthesis
75	rno00830	69	17	9			Retinol metabolism
76	rno00860	41	21	3			Porphyrin and chlorophyll metabolism
77	rno00900	14	11	3			Terpenoid backbone biosynthesis
78	rno00903	10	5	0			Limonene and pinene degradation
79	rno00910	23	9	8			Nitrogen metabolism
80	rno00920	11	5	1			Sulfur metabolism
81	rno00970	42	32	9			Aminoacyl-tRNA biosynthesis
82	rno00980	71	15	5			Metabolism of xenobiotics by cytochrome P450
83	rno00982	83	18	14			Drug metabolism - cytochrome P450
84	rno00983	54	22	10			Drug metabolism - other enzymes
85	rno01040	28	14	14			Biosynthesis of unsaturated fatty acids
86	rno01100	1186	657	0			Metabolic pathways
87	rno02010	44	12	0			ABC transporters
88	rno03010	91	79	11			Ribosome
89	rno03018	61	44	10			RNA degradation
90	rno03020	32	20	5			RNA polymerase
91	rno03022	35	28	17			Basal transcription factors
92	rno03030	37	28	10			DNA replication
93	rno03040	132	92	42	11		Spliceosome
94	rno03050	52	28	12			Proteasome
95	rno03060	26	20	7			Protein export
96	rno03320	75	40	15			PPAR signaling pathway
97	rno03410	59	29	9	1		Base excision repair
98	rno03420	44	36	15			Nucleotide excision repair
99	rno03430	22	19	5			Mismatch repair
100	rno03440	26	24	5			Homologous recombination
101	rno03450	13	12	5			Non-homologous end-joining
102	rno04010	273	115	6			MAPK signaling pathway
103	rno04012	90	39	3			ErbB signaling pathway
104	rno04020	191	54	13			Calcium signaling pathway
105	rno04060	204	143	5			Cytokine-cytokine receptor interaction
106	rno04062	179	64	3			Chemokine signaling pathway
107	rno04070	77	33	7			Phosphatidylinositol signaling system
108	rno04080	264	54	11			Neuroactive ligand-receptor interaction
109	rno04110	132	79	9			Cell cycle
110	rno04114	116	57	10			Oocyte meiosis
111	rno04115	76	45	7			p53 signaling pathway
112	rno04120	132	80	16			Ubiquitin mediated proteolysis
113	rno04130	38	23	18			SNARE interactions in vesicular transport
114	rno04140	32	16	7			Regulation of autophagy
115	rno04142	122	83	24	1		Lysosome
116	rno04144	222	94	8			Endocytosis
117	rno04146	78	59	33	9		Peroxisome
118	rno04150	57	33	4			mTOR signaling pathway
119	rno04210	99	54	6			Apoptosis
120	rno04260	91	44	9			Cardiac muscle contraction
121	rno04270	119	44	6			Vascular smooth muscle contraction
122	rno04310	147	61	13			Wnt signaling pathway
123	rno04320	23	14	8	1		Dorso-ventral axis formation
124	rno04330	52	26	13	2	1	Notch signaling pathway
125	rno04340	52	17	2			Hedgehog signaling pathway
126	rno04350	87	39	6			TGF-beta signaling pathway
127	rno04360	134	45	1			Axon guidance
128	rno04370	80	36	6			VEGF signaling pathway
129	rno04510	202	82	1			Focal adhesion
130	rno04512	81	33	2			ECM-receptor interaction
131	rno04514	158	62	25	6	1	Cell adhesion molecules (CAMs)
132	rno04520	76	40	9			Adherens junction
133	rno04530	135	46	8			Tight junction
134	rno04540	87	29	4			Gap junction
135	rno04610	70	37	7			Complement and coagulation cascades
136	rno04612	107	34	5			Antigen processing and presentation
137	rno04614	20	11	4			Renin-angiotensin system
138	rno04620	98	54	9			Toll-like receptor signaling pathway
139	rno04621	65	33	6			NOD-like receptor signaling pathway
140	rno04622	64	39	11	1		RIG-I-like receptor signaling pathway
141	rno04623	49	35	5			Cytosolic DNA-sensing pathway
142	rno04630	149	97	4			Jak-STAT signaling pathway
143	rno04640	78	68	42			Hematopoietic cell lineage
144	rno04650	109	59	7			Natural killer cell mediated cytotoxicity
145	rno04660	115	62	19	1	1	T cell receptor signaling pathway
146	rno04662	81	46	8			B cell receptor signaling pathway
147	rno04664	81	35	8	1		Fc epsilon RI signaling pathway
148	rno04666	98	47	1			Fc gamma R-mediated phagocytosis
149	rno04670	123	54	6			Leukocyte transendothelial migration
150	rno04672	43	36	13			Intestinal immune network for IgA production
151	rno04710	13	7	2			Circadian rhythm - mammal
152	rno04720	72	23	16	1		Long-term potentiation
153	rno04722	137	60	10			Neurotrophin signaling pathway
154	rno04730	69	29	14			Long-term depression
155	rno04740	1020	16	0			Olfactory transduction
156	rno04742	49	19	11			Taste transduction
157	rno04810	220	92	6	1	1	Regulation of actin cytoskeleton
158	rno04910	140	72	14			Insulin signaling pathway
159	rno04912	99	37	6			GnRH signaling pathway
160	rno04914	93	45	6			Progesterone-mediated oocyte maturation
161	rno04916	97	30	7	1		Melanogenesis
162	rno04920	67	42	6			Adipocytokine signaling pathway
163	rno04930	53	28	5			Type II diabetes mellitus
164	rno04940	69	25	3			Type I diabetes mellitus
165	rno04950	26	21	20			Maturity onset diabetes of the young
166	rno04960	48	27	6			Aldosterone-regulated sodium reabsorption
167	rno04962	43	25	8			Vasopressin-regulated water reabsorption
168	rno05010	267	119	8			Alzheimer's disease
169	rno05012	191	104	13			Parkinson's disease
170	rno05014	71	32	10			Amyotrophic lateral sclerosis (ALS)
171	rno05016	251	140	12			Huntington's disease
172	rno05020	37	23	5			Prion diseases
173	rno05200	336	156	5			Pathways in cancer
174	rno05210	75	35	5			Colorectal cancer
175	rno05211	73	38	7			Renal cell carcinoma
176	rno05212	74	39	8			Pancreatic cancer
177	rno05213	56	31	12			Endometrial cancer
178	rno05214	69	32	7			Glioma
179	rno05215	95	54	5			Prostate cancer
180	rno05216	31	20	4			Thyroid cancer
181	rno05217	51	18	8			Basal cell carcinoma
182	rno05218	73	36	4	1	1	Melanoma
183	rno05219	37	22	4			Bladder cancer
184	rno05220	84	42	8			Chronic myeloid leukemia
185	rno05221	59	34	11			Acute myeloid leukemia
186	rno05222	95	44	18	2	2	Small cell lung cancer
187	rno05223	56	29	7			Non-small cell lung cancer
188	rno05310	23	18	8			Asthma
189	rno05320	73	24	8			Autoimmune thyroid disease
190	rno05322	155	35	9			Systemic lupus erythematosus
191	rno05330	62	22	12			Allograft rejection
192	rno05332	60	20	7			Graft-versus-host disease
193	rno05340	35	32	14			Primary immunodeficiency
194	rno05410	85	39	1			Hypertrophic cardiomyopathy (HCM)
195	rno05412	76	33	7			Arrhythmogenic right ventricular cardiomyopathy (ARVC)
196	rno05414	91	40	1			Dilated cardiomyopathy
197	rno05416	104	34	9			Viral myocarditis
	Totale			1735	52	10
	D.melanogaster
1	dme00010	52	29	15			Glycolysis / Gluconeogenesis
2	dme00020	44	23	21			Citrate cycle (TCA cycle)
3	dme00030	23	17	15			Pentose phosphate pathway
4	dme00040	40	12	11			Pentose and glucuronate interconversions
5	dme00051	31	18	12			Fructose and mannose metabolism
6	dme00052	29	14	13			Galactose metabolism
7	dme00053	32	9	7			Ascorbate and aldarate metabolism
8	dme00061	6	4	1			Fatty acid biosynthesis
9	dme00062	7	6	6			Fatty acid elongation in mitochondria
10	dme00071	34	16	6			Fatty acid metabolism
11	dme00072	7	6	3			Synthesis and degradation of ketone bodies
12	dme00100	2	2	0			Steroid biosynthesis
13	dme00130	7	7	6			Ubiquinone and other terpenoid-quinone biosynthesis
14	dme00190	136	98	6			Oxidative phosphorylation
15	dme00230	122	92	13			Purine metabolism
16	dme00232	2	2	0			Caffeine metabolism
17	dme00240	80	65	22			Pyrimidine metabolism
18	dme00250	28	20	15			Alanine, aspartate and glutamate metabolism
19	dme00260	25	18	20			Glycine, serine and threonine metabolism
20	dme00270	20	16	13			Cysteine and methionine metabolism
21	dme00280	31	22	15			Valine, leucine and isoleucine degradation
22	dme00290	11	9	1			Valine, leucine and isoleucine biosynthesis
23	dme00310	27	22	1			Lysine degradation
24	dme00330	55	25	18			Arginine and proline metabolism
25	dme00340	8	6	3			Histidine metabolism
26	dme00350	33	22	7			Tyrosine metabolism
27	dme00360	20	16	10			Phenylalanine metabolism
28	dme00380	18	14	14			Tryptophan metabolism
29	dme00400	4	3	1			Phenylalanine, tyrosine and tryptophan biosynthesis
30	dme00410	17	14	10			beta-Alanine metabolism
31	dme00430	7	4	2			Taurine and hypotaurine metabolism
32	dme00450	16	11	6			Selenoamino acid metabolism
33	dme00460	4	2	0			Cyanoamino acid metabolism
34	dme00471	3	2	0			D-Glutamine and D-glutamate metabolism
35	dme00472	1	1	0			D-Arginine and D-ornithine metabolism
36	dme00480	63	25	12			Glutathione metabolism
37	dme00500	60	22	16			Starch and sucrose metabolism
38	dme00510	37	31	13	1		N-Glycan biosynthesis
39	dme00511	19	8	6			Other glycan degradation
40	dme00512	15	3	0			O-Glycan biosynthesis
41	dme00520	52	29	13			Amino sugar and nucleotide sugar metabolism
42	dme00531	17	11	12			Glycosaminoglycan degradation
43	dme00532	8	6	4			Glycosaminoglycan biosynthesis - chondroitin sulfate
44	dme00533	4	3	0			Glycosaminoglycan biosynthesis - keratan sulfate
45	dme00534	9	7	6			Glycosaminoglycan biosynthesis - heparan sulfate
46	dme00561	43	23	4			Glycerolipid metabolism
47	dme00562	34	26	13			Inositol phosphate metabolism
48	dme00563	13	13	11			Glycosylphosphatidylinositol(GPI)-anchor biosynthesis
49	dme00564	55	41	11			Glycerophospholipid metabolism
50	dme00565	22	16	12	1	1	Ether lipid metabolism
51	dme00590	15	12	3			Arachidonic acid metabolism
52	dme00591	11	11	1			Linoleic acid metabolism
53	dme00592	15	11	3			alpha-Linolenic acid metabolism
54	dme00600	25	17	13			Sphingolipid metabolism
55	dme00601	3	2	0			Glycosphingolipid biosynthesis - lacto and neolacto series
56	dme00603	5	2	0			Glycosphingolipid biosynthesis - globo series
57	dme00604	5	2	0			Glycosphingolipid biosynthesis - ganglio series
58	dme00620	48	26	12			Pyruvate metabolism
59	dme00630	17	10	2			Glyoxylate and dicarboxylate metabolism
60	dme00640	22	14	9			Propanoate metabolism
61	dme00650	23	18	7			Butanoate metabolism
62	dme00670	11	10	3			One carbon pool by folate
63	dme00680	9	8	5			Methane metabolism
64	dme00730	2	2	0			Thiamine metabolism
65	dme00740	12	5	2			Riboflavin metabolism
66	dme00750	4	3	0			Vitamin B6 metabolism
67	dme00760	11	8	4			Nicotinate and nicotinamide metabolism
68	dme00770	7	7	1			Pantothenate and CoA biosynthesis
69	dme00780	2	2	0			Biotin metabolism
70	dme00785	3	3	0			Lipoic acid metabolism
71	dme00790	22	8	5			Folate biosynthesis
72	dme00830	36	10	7			Retinol metabolism
73	dme00860	43	20	8			Porphyrin and chlorophyll metabolism
74	dme00900	11	10	6			Terpenoid backbone biosynthesis
75	dme00903	82	22	6			Limonene and pinene degradation
76	dme00910	22	10	6			Nitrogen metabolism
77	dme00920	4	4	2			Sulfur metabolism
78	dme00970	39	35	11	2		Aminoacyl-tRNA biosynthesis
79	dme00980	64	16	4			Metabolism of xenobiotics by cytochrome P450
80	dme00981	9	6	1			Insect hormone biosynthesis
81	dme00982	66	17	6			Drug metabolism - cytochrome P450
82	dme00983	60	22	12			Drug metabolism - other enzymes
83	dme01040	16	7	6			Biosynthesis of unsaturated fatty acids
84	dme01100	841	553	0			Metabolic pathways
85	dme02010	6	4	0			ABC transporters
86	dme03010	89	79	10			Ribosome
87	dme03018	48	43	23			RNA degradation
88	dme03020	27	22	13			RNA polymerase
89	dme03022	28	24	11			Basal transcription factors
90	dme03030	34	27	18			DNA replication
91	dme03040	113	89	323	10	1	Spliceosome
92	dme03050	50	23	9			Proteasome
93	dme03060	22	20	10			Protein export
94	dme03410	20	19	5			Base excision repair
95	dme03420	36	32	16			Nucleotide excision repair
96	dme03430	19	16	6			Mismatch repair
97	dme03440	17	15	6			Homologous recombination
98	dme03450	6	6	5			Non-homologous end-joining
99	dme04013	18	18	5			MAPK signaling pathway - fly
100	dme04070	41	31	6			Phosphatidylinositol signaling system
101	dme04080	35	18	6			Neuroactive ligand-receptor interaction
102	dme04120	96	60	9	1	1	Ubiquitin mediated proteolysis
103	dme04130	22	21	4			SNARE interactions in vesicular transport
104	dme04140	14	13	0			Regulation of autophagy
105	dme04142	89	51	6			Lysosome
106	dme04144	82	64	25			Endocytosis
107	dme04146	59	46	42	10		Peroxisome
108	dme04150	27	23	10			mTOR signaling pathway
109	dme04310	74	46	28			Wnt signaling pathway
110	dme04320	27	25	11			Dorso-ventral axis formation
111	dme04330	22	21	12			Notch signaling pathway
112	dme04340	23	16	10			Hedgehog signaling pathway
113	dme04350	33	23	13			TGF-beta signaling pathway
114	dme04512	7	7	2			ECM-receptor interaction
115	dme04630	19	19	8	1	1	Jak-STAT signaling pathway
116	dme04650	22	18	3			Natural killer cell mediated cytotoxicity
117	dme04711	10	8	1			Circadian rhythm - fly
118	dme04914	42	32	14			Progesterone-mediated oocyte maturation
	Totale			1241	26	4
	C.elegans
1	cel00010	36	24	15	1		Glycolysis / Gluconeogenesis
2	cel00020	32	21	9			Citrate cycle (TCA cycle)
3	cel00030	20	17	19			Pentose phosphate pathway
4	cel00040	12	8	1			Pentose and glucuronate interconversions
5	cel00051	25	15	8			Fructose and mannose metabolism
6	cel00052	12	11	4			Galactose metabolism
7	cel00053	12	6	2			Ascorbate and aldarate metabolism
8	cel00061	2	2	0			Fatty acid biosynthesis
9	cel00062	13	4	0			Fatty acid elongation in mitochondria
10	cel00071	54	16	10			Fatty acid metabolism
11	cel00072	6	4	2			Synthesis and degradation of ketone bodies
12	cel00100	2	2	0			Steroid biosynthesis
13	cel00130	10	7	9			Ubiquinone and other terpenoid-quinone biosynthesis
14	cel00190	109	91	5			Oxidative phosphorylation
15	cel00230	103	69	8			Purine metabolism
16	cel00232	2	1	0			Caffeine metabolism
17	cel00240	64	54	12			Pyrimidine metabolism
18	cel00250	30	18	26			Alanine, aspartate and glutamate metabolism
19	cel00260	19	16	18			Glycine, serine and threonine metabolism
20	cel00270	27	15	9			Cysteine and methionine metabolism
21	cel00280	42	21	20			Valine, leucine and isoleucine degradation
22	cel00290	12	9	0			Valine, leucine and isoleucine biosynthesis
23	cel00310	37	20	12			Lysine degradation
24	cel00330	36	17	13			Arginine and proline metabolism
25	cel00340	9	4	2			Histidine metabolism
26	cel00350	20	12	4			Tyrosine metabolism
27	cel00360	14	7	3	1		Phenylalanine metabolism
28	cel00380	36	16	7			Tryptophan metabolism
29	cel00400	7	3	2			Phenylalanine, tyrosine and tryptophan biosynthesis
30	cel00410	19	11	14	1		beta-Alanine metabolism
31	cel00430	5	3	0			Taurine and hypotaurine metabolism
32	cel00450	21	11	10			Selenoamino acid metabolism
33	cel00460	6	4	1			Cyanoamino acid metabolism
34	cel00471	3	2	0			D-Glutamine and D-glutamate metabolism
35	cel00472	1	1	0			D-Arginine and D-ornithine metabolism
36	cel00480	36	18	19			Glutathione metabolism
37	cel00500	24	17	8			Starch and sucrose metabolism
38	cel00510	30	28	8			N-Glycan biosynthesis
39	cel00511	9	7	7			Other glycan degradation
40	cel00512	6	2	0			O-Glycan biosynthesis
41	cel00520	27	22	21			Amino sugar and nucleotide sugar metabolism
42	cel00523	3	2	0			Polyketide sugar unit biosynthesis
43	cel00531	4	4	3			Glycosaminoglycan degradation
44	cel00532	5	5	9			Glycosaminoglycan biosynthesis - chondroitin sulfate
45	cel00533	2	2	0			Glycosaminoglycan biosynthesis - keratan sulfate
46	cel00534	8	8	8			Glycosaminoglycan biosynthesis - heparan sulfate
47	cel00561	17	11	4			Glycerolipid metabolism
48	cel00562	18	17	2			Inositol phosphate metabolism
49	cel00563	5	5	1			Glycosylphosphatidylinositol(GPI)-anchor biosynthesis
50	cel00564	38	28	22	2		Glycerophospholipid metabolism
51	cel00565	8	7	7			Ether lipid metabolism
52	cel00590	13	6	3			Arachidonic acid metabolism
53	cel00591	8	3	0			Linoleic acid metabolism
54	cel00592	11	3	1			alpha-Linolenic acid metabolism
55	cel00600	21	14	7			Sphingolipid metabolism
56	cel00601	1	1	0			Glycosphingolipid biosynthesis - lacto and neolacto series
57	cel00604	2	2	0			Glycosphingolipid biosynthesis - ganglio series
58	cel00620	23	17	16	1		Pyruvate metabolism
59	cel00630	7	6	3			Glyoxylate and dicarboxylate metabolism
60	cel00640	28	14	7	1	1	Propanoate metabolism
61	cel00650	32	14	13			Butanoate metabolism
62	cel00670	11	11	6			One carbon pool by folate
63	cel00680	9	6	6			Methane metabolism
64	cel00730	2	2	0			Thiamine metabolism
65	cel00740	7	5	1			Riboflavin metabolism
66	cel00750	3	3	2			Vitamin B6 metabolism
67	cel00760	5	4	1			Nicotinate and nicotinamide metabolism
68	cel00770	6	5	3			Pantothenate and CoA biosynthesis
69	cel00785	3	3	0			Lipoic acid metabolism
70	cel00790	5	5	1			Folate biosynthesis
71	cel00830	13	7	1			Retinol metabolism
72	cel00860	14	10	7			Porphyrin and chlorophyll metabolism
73	cel00900	9	7	4			Terpenoid backbone biosynthesis
74	cel00903	22	8	8			Limonene and pinene degradation
75	cel00910	20	12	7			Nitrogen metabolism
76	cel00920	5	3	1			Sulfur metabolism
77	cel00970	35	31	27	4	2	Aminoacyl-tRNA biosynthesis
78	cel00980	26	9	3			Metabolism of xenobiotics by cytochrome P450
79	cel00982	29	9	9			Drug metabolism - cytochrome P450
80	cel00983	30	20	10			Drug metabolism - other enzymes
81	cel01040	17	7	4			Biosynthesis of unsaturated fatty acids
82	cel01100	597	439	0			Metabolic pathways
83	cel02010	4	3	0			ABC transporters
84	cel03010	84	77	24			Ribosome
85	cel03018	40	34	13			RNA degradation
86	cel03020	23	17	4			RNA polymerase
87	cel03022	25	23	6			Basal transcription factors
88	cel03030	33	23	5			DNA replication
89	cel03040	102	85	101	22		Spliceosome
90	cel03050	39	24	14			Proteasome
91	cel03060	19	18	5			Protein export
92	cel03410	15	14	2			Base excision repair
93	cel03420	36	32	6			Nucleotide excision repair
94	cel03430	18	14	8			Mismatch repair
95	cel03440	16	13	6			Homologous recombination
96	cel03450	6	6	2			Non-homologous end-joining
97	cel04010	60	36	4			MAPK signaling pathway
98	cel04012	30	20	1			ErbB signaling pathway
99	cel04020	38	24	8			Calcium signaling pathway
100	cel04070	25	21	2			Phosphatidylinositol signaling system
101	cel04080	21	16	9			Neuroactive ligand-receptor interaction
102	cel04120	86	50	16			Ubiquitin mediated proteolysis
103	cel04130	25	18	4			SNARE interactions in vesicular transport
104	cel04140	11	11	3			Regulation of autophagy
105	cel04142	71	41	11			Lysosome
106	cel04144	69	53	17	1		Endocytosis
107	cel04146	61	38	34	1		Peroxisome
108	cel04150	24	16	7			mTOR signaling pathway
109	cel04310	60	33	9			Wnt signaling pathway
110	cel04320	11	10	5			Dorso-ventral axis formation
111	cel04330	19	16	11			Notch signaling pathway
112	cel04340	12	7	6			Hedgehog signaling pathway
113	cel04350	36	19	5			TGF-beta signaling pathway
114	cel04512	5	5	0			ECM-receptor interaction
115	cel04630	13	12	8			Jak-STAT signaling pathway
116	cel04650	18	14	1			Natural killer cell mediated cytotoxicity
117	cel04914	38	26	9			Progesterone-mediated oocyte maturation
	Totale			881	35	3
	E.coli
1	eco00010	39	32	15	3		Glycolysis / Gluconeogenesis
2	eco00020	29	25	7			Citrate cycle (TCA cycle)
3	eco00030	30	27	23			Pentose phosphate pathway
4	eco00040	27	24	27			Pentose and glucuronate interconversions
5	eco00051	38	36	15	1		Fructose and mannose metabolism
6	eco00052	33	26	8			Galactose metabolism
7	eco00053	15	14	13			Ascorbate and aldarate metabolism
8	eco00061	12	9	8			Fatty acid biosynthesis
9	eco00071	16	10	0			Fatty acid metabolism
10	eco00130	17	16	13			Ubiquinone and other terpenoid-quinone biosynthesis
11	eco00190	41	37	12			Oxidative phosphorylation
12	eco00230	86	78	22	1		Purine metabolism
13	eco00240	53	52	10			Pyrimidine metabolism
14	eco00250	29	25	16	1		Alanine, aspartate and glutamate metabolism
15	eco00260	32	26	14			Glycine, serine and threonine metabolism
16	eco00270	28	20	13			Cysteine and methionine metabolism
17	eco00280	12	7	7			Valine, leucine and isoleucine degradation
18	eco00281	6	3	0			Geraniol degradation
19	eco00290	21	16	9			Valine, leucine and isoleucine biosynthesis
20	eco00300	16	12	2			Lysine biosynthesis
21	eco00310	11	7	1			Lysine degradation
22	eco00330	43	32	33			Arginine and proline metabolism
23	eco00340	9	9	8			Histidine metabolism
24	eco00350	9	7	5			Tyrosine metabolism
25	eco00360	17	16	16			Phenylalanine metabolism
26	eco00361	5	5	7			gamma-Hexachlorocyclohexane degradation
27	eco00362	5	4	2			Benzoate degradation via hydroxylation
28	eco00364	1	1	0			Fluorobenzoate degradation
29	eco00380	11	8	6			Tryptophan metabolism
30	eco00400	21	16	25	1		Phenylalanine, tyrosine and tryptophan biosynthesis
31	eco00401	4	3	0			Novobiocin biosynthesis
32	eco00410	15	11	8			beta-Alanine metabolism
33	eco00430	6	5	2			Taurine and hypotaurine metabolism
34	eco00440	2	2	0			Phosphonate and phosphinate metabolism
35	eco00450	14	12	10			Selenoamino acid metabolism
36	eco00460	6	6	5			Cyanoamino acid metabolism
37	eco00471	5	4	2			D-Glutamine and D-glutamate metabolism
38	eco00473	4	2	0			D-Alanine metabolism
39	eco00480	17	15	11			Glutathione metabolism
40	eco00500	32	29	12			Starch and sucrose metabolism
41	eco00511	4	3	1			Other glycan degradation
42	eco00520	44	37	28			Amino sugar and nucleotide sugar metabolism
43	eco00521	9	7	7			Streptomycin biosynthesis
44	eco00523	6	4	4			Polyketide sugar unit biosynthesis
45	eco00540	27	25	10			Lipopolysaccharide biosynthesis
46	eco00550	23	18	6			Peptidoglycan biosynthesis
47	eco00561	13	12	6			Glycerolipid metabolism
48	eco00562	3	3	0			Inositol phosphate metabolism
49	eco00564	28	28	12	1		Glycerophospholipid metabolism
50	eco00590	2	2	0			Arachidonic acid metabolism
51	eco00592	3	2	0			alpha-Linolenic acid metabolism
52	eco00600	3	3	2			Sphingolipid metabolism
53	eco00620	43	37	24	2		Pyruvate metabolism
54	eco00621	2	2	0			Biphenyl degradation
55	eco00622	2	2	0			Toluene and xylene degradation
56	eco00624	4	3	0			1- and 2-Methylnaphthalene degradation
57	eco00626	1	1	0			Naphthalene and anthracene degradation
58	eco00627	3	3	0			1,4-Dichlorobenzene degradation
59	eco00628	3	3	0			Fluorene degradation
60	eco00629	2	2	0			Carbazole degradation
61	eco00630	37	32	14			Glyoxylate and dicarboxylate metabolism
62	eco00632	16	12	11			Benzoate degradation via CoA ligation
63	eco00633	7	5	6			Trinitrotoluene degradation
64	eco00640	30	21	23	1		Propanoate metabolism
65	eco00641	4	3	0			3-Chloroacrylic acid degradation
66	eco00642	4	3	0			Ethylbenzene degradation
67	eco00643	3	3	0			Styrene degradation
68	eco00650	35	24	15			Butanoate metabolism
69	eco00660	9	7	10			C5-Branched dibasic acid metabolism
70	eco00670	13	13	9			One carbon pool by folate
71	eco00680	15	11	4			Methane metabolism
72	eco00730	14	14	10			Thiamine metabolism
73	eco00740	10	10	6			Riboflavin metabolism
74	eco00750	9	8	4			Vitamin B6 metabolism
75	eco00760	17	17	7			Nicotinate and nicotinamide metabolism
76	eco00770	21	17	9			Pantothenate and CoA biosynthesis
77	eco00780	7	6	1			Biotin metabolism
78	eco00785	3	3	1			Lipoic acid metabolism
79	eco00790	12	12	8			Folate biosynthesis
80	eco00860	23	23	24			Porphyrin and chlorophyll metabolism
81	eco00900	13	11	3			Terpenoid backbone biosynthesis
82	eco00903	5	3	0			Limonene and pinene degradation
83	eco00910	35	27	26			Nitrogen metabolism
84	eco00920	13	11	13			Sulfur metabolism
85	eco00930	4	2	0			Caprolactam degradation
86	eco00970	26	24	11	1		Aminoacyl-tRNA biosynthesis
87	eco00980	5	4	0			Metabolism of xenobiotics by cytochrome P450
88	eco01040	6	5	1			Biosynthesis of unsaturated fatty acids
89	eco01053	6	5	2			Biosynthesis of siderophore group nonribosomal peptides
90	eco01100	602	513	0			Metabolic pathways
91	eco02010	182	77	13			ABC transporters
92	eco02020	128	94	12			Two-component system
93	eco02030	21	15	7			Bacterial chemotaxis
94	eco02040	38	35	11			Flagellar assembly
95	eco02060	45	23	11			Phosphotransferase system (PTS)
96	eco03010	79	56	11			Ribosome
97	eco03018	15	13	5			RNA degradation
98	eco03020	4	4	0			RNA polymerase
99	eco03030	17	17	9			DNA replication
100	eco03060	18	16	11			Protein export
101	eco03070	31	28	37	2	1	Bacterial secretion system
102	eco03410	14	13	7			Base excision repair
103	eco03420	8	8	13			Nucleotide excision repair
104	eco03430	22	21	8			Mismatch repair
105	eco03440	27	27	46	1		Homologous recombination
	Totale			906	15	1
	S.cerevisiae
1	sce00010	47	25	13			Glycolysis / Gluconeogenesis
2	sce00020	33	19	15			Citrate cycle (TCA cycle)
3	sce00030	28	16	14	1		Pentose phosphate pathway
4	sce00040	7	6	6			Pentose and glucuronate interconversions
5	sce00051	27	16	14	1	1	Fructose and mannose metabolism
6	sce00052	23	11	9			Galactose metabolism
7	sce00061	4	4	0			Fatty acid biosynthesis
8	sce00062	1	1	0			Fatty acid elongation in mitochondria
9	sce00071	17	8	6			Fatty acid metabolism
10	sce00072	2	2	0			Synthesis and degradation of ketone bodies
11	sce00100	15	13	15			Steroid biosynthesis
12	sce00130	5	5	5			Ubiquinone and other terpenoid-quinone biosynthesis
13	sce00190	76	60	9			Oxidative phosphorylation
14	sce00230	89	73	11			Purine metabolism
15	sce00240	69	58	19			Pyrimidine metabolism
16	sce00250	29	19	7			Alanine, aspartate and glutamate metabolism
17	sce00260	23	20	23			Glycine, serine and threonine metabolism
18	sce00270	29	21	13			Cysteine and methionine metabolism
19	sce00280	11	6	7	1	1	Valine, leucine and isoleucine degradation
20	sce00290	18	17	6	2		Valine, leucine and isoleucine biosynthesis
21	sce00300	13	12	14			Lysine biosynthesis
22	sce00310	15	13	16			Lysine degradation
23	sce00330	29	23	19			Arginine and proline metabolism
24	sce00340	15	11	6			Histidine metabolism
25	sce00350	18	11	4			Tyrosine metabolism
26	sce00360	10	7	7			Phenylalanine metabolism
27	sce00380	16	13	9			Tryptophan metabolism
28	sce00400	17	14	12			Phenylalanine, tyrosine and tryptophan biosynthesis
29	sce00410	8	5	8			beta-Alanine metabolism
30	sce00430	2	2	0			Taurine and hypotaurine metabolism
31	sce00450	19	14	11	1		Selenoamino acid metabolism
32	sce00460	9	4	5			Cyanoamino acid metabolism
33	sce00480	19	12	4			Glutathione metabolism
34	sce00500	40	21	13	2		Starch and sucrose metabolism
35	sce00510	29	29	11			N-Glycan biosynthesis
36	sce00511	1	1	0			Other glycan degradation
37	sce00513	12	8	6			High-mannose type N-glycan biosynthesis
38	sce00514	13	5	0			O-Mannosyl glycan biosynthesis
39	sce00520	28	20	10			Amino sugar and nucleotide sugar metabolism
40	sce00561	15	10	10			Glycerolipid metabolism
41	sce00562	15	13	4	1		Inositol phosphate metabolism
42	sce00563	22	22	5			Glycosylphosphatidylinositol(GPI)-anchor biosynthesis
43	sce00564	29	23	12			Glycerophospholipid metabolism
44	sce00565	5	4	1			Ether lipid metabolism
45	sce00590	5	3	0			Arachidonic acid metabolism
46	sce00592	2	2	0			alpha-Linolenic acid metabolism
47	sce00600	13	9	5			Sphingolipid metabolism
48	sce00620	33	22	14	2	1	Pyruvate metabolism
49	sce00630	15	7	6			Glyoxylate and dicarboxylate metabolism
50	sce00640	11	8	9	1		Propanoate metabolism
51	sce00650	22	13	10			Butanoate metabolism
52	sce00670	14	11	3			One carbon pool by folate
53	sce00680	8	6	3			Methane metabolism
54	sce00730	5	4	1			Thiamine metabolism
55	sce00740	13	9	6			Riboflavin metabolism
56	sce00750	9	7	10			Vitamin B6 metabolism
57	sce00760	7	6	1			Nicotinate and nicotinamide metabolism
58	sce00770	11	10	9			Pantothenate and CoA biosynthesis
59	sce00780	6	6	5			Biotin metabolism
60	sce00785	3	3	0			Lipoic acid metabolism
61	sce00790	8	7	1			Folate biosynthesis
62	sce00860	16	15	13			Porphyrin and chlorophyll metabolism
63	sce00900	13	11	11			Terpenoid backbone biosynthesis
64	sce00903	6	4	3			Limonene and pinene degradation
65	sce00910	16	9	5			Nitrogen metabolism
66	sce00920	13	11	9			Sulfur metabolism
67	sce00970	39	33	21	5	2	Aminoacyl-tRNA biosynthesis
68	sce00980	8	4	1			Metabolism of xenobiotics by cytochrome P450
69	sce01040	10	8	6			Biosynthesis of unsaturated fatty acids
70	sce01100	614	474	0			Metabolic pathways
71	sce03010	142	81	29			Ribosome
72	sce03018	55	47	22			RNA degradation
73	sce03020	29	26	12			RNA polymerase
74	sce03022	23	23	14			Basal transcription factors
75	sce03030	30	25	5			DNA replication
76	sce03040	62	53	16			Spliceosome
77	sce03050	35	24	5			Proteasome
78	sce03060	21	19	13			Protein export
79	sce03410	17	16	23			Base excision repair
80	sce03420	35	33	8	1		Nucleotide excision repair
81	sce03430	19	17	10			Mismatch repair
82	sce03440	19	18	4			Homologous recombination
83	sce03450	10	10	10			Non-homologous end-joining
84	sce04011	55	46	9	1		MAPK signaling pathway - yeast
85	sce04070	15	13	4			Phosphatidylinositol signaling system
86	sce04111	125	109	16			Cell cycle - yeast
87	sce04113	127	96	10			Meiosis - yeast
88	sce04120	45	38	14			Ubiquitin mediated proteolysis
89	sce04130	23	21	15			SNARE interactions in vesicular transport
90	sce04140	17	17	5			Regulation of autophagy
91	sce04144	33	29	13			Endocytosis
92	sce04146	30	23	12			Peroxisome
	Totale			800	19	5
TableS1.2 - Total number of proteins belonging to the pathways under study and number of motifs per pathway obtained from the analysis of the 40% non-redundant sequence dataset
	Pathway ID	Protein Number	Protein Number 40% identity	Motif Number 40% identity	Significant Motif 40% identity Hyp.G <= 3e-9	Novel Motif 40% identity Hyp.G <= 3e-9 NormIC < 0.7	Pathway name
	H.sapiens								Legend
1	hsa00010	62	29	18			Glycolysis / Gluconeogenesis		(a) pathway number
2	hsa00020	32	24	15			Citrate cycle (TCA cycle)		(b) pathway KEGG ID
3	hsa00030	27	17	9			Pentose phosphate pathway		(c) number of proteins belonging to the pathway
4	hsa00040	28	10	12			Pentose and glucuronate interconversions		(d) number of non-redundant proteins belonging to the pathway
5	hsa00051	34	20	4			Fructose and mannose metabolism		(e) number of motifs belonging to the pathway
6	hsa00052	26	18	19	1		Galactose metabolism		(f) number of significant (i.e. pathway-specific) motifs
7	hsa00053	25	7	3			Ascorbate and aldarate metabolism		(g) number of novel motifs
8	hsa00061	6	5	0			Fatty acid biosynthesis		(h) pathway name
9	hsa00062	8	8	8			Fatty acid elongation in mitochondria
10	hsa00071	42	28	13			Fatty acid metabolism
11	hsa00072	9	7	9			Synthesis and degradation of ketone bodies
12	hsa00100	17	16	13			Steroid biosynthesis
13	hsa00120	16	14	5			Primary bile acid biosynthesis
14	hsa00130	7	7	6			Ubiquinone and other terpenoid-quinone biosynthesis
15	hsa00140	55	27	2	1		Steroid hormone biosynthesis
16	hsa00190	135	110	15			Oxidative phosphorylation
17	hsa00230	159	117	9			Purine metabolism
18	hsa00232	7	4	1			Caffeine metabolism
19	hsa00240	98	82	21			Pyrimidine metabolism
20	hsa00250	31	22	10			Alanine, aspartate and glutamate metabolism
21	hsa00260	31	27	37	5	2	Glycine, serine and threonine metabolism
22	hsa00270	34	25	21			Cysteine and methionine metabolism
23	hsa00280	44	40	18			Valine, leucine and isoleucine degradation
24	hsa00290	11	8	1			Valine, leucine and isoleucine biosynthesis
25	hsa00300	4	4	0			Lysine biosynthesis
26	hsa00310	44	38	2			Lysine degradation
27	hsa00330	54	38	23			Arginine and proline metabolism
28	hsa00340	29	21	12			Histidine metabolism
29	hsa00350	42	30	17			Tyrosine metabolism
30	hsa00360	18	13	9			Phenylalanine metabolism
31	hsa00380	40	33	19			Tryptophan metabolism
32	hsa00400	5	4	5			Phenylalanine, tyrosine and tryptophan biosynthesis
33	hsa00410	22	19	15			beta-Alanine metabolism
34	hsa00430	10	7	4			Taurine and hypotaurine metabolism
35	hsa00450	26	20	8	1	1	Selenoamino acid metabolism
36	hsa00460	7	5	0			Cyanoamino acid metabolism
37	hsa00471	4	2	0			D-Glutamine and D-glutamate metabolism
38	hsa00472	1	1	0			D-Arginine and D-ornithine metabolism
39	hsa00480	50	33	14	1		Glutathione metabolism
40	hsa00500	52	20	17	2		Starch and sucrose metabolism
41	hsa00510	46	39	12			N-Glycan biosynthesis
42	hsa00511	16	14	9	1		Other glycan degradation
43	hsa00512	30	17	5	1	1	O-Glycan biosynthesis
44	hsa00514	3	3	0			O-Mannosyl glycan biosynthesis
45	hsa00520	44	35	29			Amino sugar and nucleotide sugar metabolism
46	hsa00531	21	16	16			Glycosaminoglycan degradation
47	hsa00532	22	15	6			Glycosaminoglycan biosynthesis - chondroitin sulfate
48	hsa00533	15	11	10			Glycosaminoglycan biosynthesis - keratan sulfate
49	hsa00534	26	16	11			Glycosaminoglycan biosynthesis - heparan sulfate
50	hsa00561	49	35	12	1		Glycerolipid metabolism
51	hsa00562	54	40	5	1		Inositol phosphate metabolism
52	hsa00563	25	25	8			Glycosylphosphatidylinositol(GPI)-anchor biosynthesis
53	hsa00564	77	58	28	3	1	Glycerophospholipid metabolism
54	hsa00565	33	23	18			Ether lipid metabolism
55	hsa00590	58	37	9			Arachidonic acid metabolism
56	hsa00591	29	18	8			Linoleic acid metabolism
57	hsa00592	19	15	4			alpha-Linolenic acid metabolism
58	hsa00600	40	35	16			Sphingolipid metabolism
59	hsa00601	26	19	15			Glycosphingolipid biosynthesis - lacto and neolacto series
60	hsa00603	14	10	8			Glycosphingolipid biosynthesis - globo series
61	hsa00604	15	12	0			Glycosphingolipid biosynthesis - ganglio series
62	hsa00620	40	26	17	2	1	Pyruvate metabolism
63	hsa00630	16	13	5			Glyoxylate and dicarboxylate metabolism
64	hsa00640	33	24	14			Propanoate metabolism
65	hsa00650	34	25	13			Butanoate metabolism
66	hsa00670	17	14	7			One carbon pool by folate
67	hsa00680	7	6	5			Methane metabolism
68	hsa00730	8	6	4			Thiamine metabolism
69	hsa00740	16	11	5			Riboflavin metabolism
70	hsa00750	6	6	3			Vitamin B6 metabolism
71	hsa00760	24	20	21			Nicotinate and nicotinamide metabolism
72	hsa00770	15	11	5	1		Pantothenate and CoA biosynthesis
73	hsa00780	2	2	0			Biotin metabolism
74	hsa00785	3	3	0			Lipoic acid metabolism
75	hsa00790	11	8	9			Folate biosynthesis
76	hsa00830	64	22	10			Retinol metabolism
77	hsa00860	41	21	5			Porphyrin and chlorophyll metabolism
78	hsa00900	15	13	3			Terpenoid backbone biosynthesis
79	hsa00903	10	9	1			Limonene and pinene degradation
80	hsa00910	23	14	8			Nitrogen metabolism
81	hsa00920	13	7	6			Sulfur metabolism
82	hsa00970	41	36	4			Aminoacyl-tRNA biosynthesis
83	hsa00980	70	21	8			Metabolism of xenobiotics by cytochrome P450
84	hsa00982	72	21	10			Drug metabolism - cytochrome P450
85	hsa00983	51	23	24			Drug metabolism - other enzymes
86	hsa01040	22	15	6			Biosynthesis of unsaturated fatty acids
87	hsa01100	1100	822	0			Metabolic pathways
88	hsa02010	44	34	0			ABC transporters
89	hsa03010	88	79	8			Ribosome
90	hsa03018	59	51	16			RNA degradation
91	hsa03020	29	26	11			RNA polymerase
92	hsa03022	36	32	12			Basal transcription factors
93	hsa03030	36	35	6			DNA replication
94	hsa03040	128	108	61	19		Spliceosome
95	hsa03050	48	37	4			Proteasome
96	hsa03060	24	21	6			Protein export
97	hsa03320	69	51	16	1		PPAR signaling pathway
98	hsa03410	35	33	10			Base excision repair
99	hsa03420	44	41	21			Nucleotide excision repair
100	hsa03430	23	22	3			Mismatch repair
101	hsa03440	28	27	9			Homologous recombination
102	hsa03450	14	12	4			Non-homologous end-joining
103	hsa04010	269	163	2			MAPK signaling pathway
104	hsa04012	87	54	4			ErbB signaling pathway
105	hsa04020	178	106	17	3	2	Calcium signaling pathway
106	hsa04060	267	214	9			Cytokine-cytokine receptor interaction
107	hsa04062	190	111	2			Chemokine signaling pathway
108	hsa04070	76	48	0			Phosphatidylinositol signaling system
109	hsa04080	256	156	3			Neuroactive ligand-receptor interaction
110	hsa04110	128	95	8	1		Cell cycle
111	hsa04114	114	69	11			Oocyte meiosis
112	hsa04115	69	56	9			p53 signaling pathway
113	hsa04120	138	105	9	1		Ubiquitin mediated proteolysis
114	hsa04130	38	30	14			SNARE interactions in vesicular transport
115	hsa04140	35	17	6			Regulation of autophagy
116	hsa04142	121	99	31			Lysosome
117	hsa04144	187	124	4			Endocytosis
118	hsa04146	78	69	40	11		Peroxisome
119	hsa04150	52	38	17			mTOR signaling pathway
120	hsa04210	88	68	20	2		Apoptosis
121	hsa04260	80	51	7			Cardiac muscle contraction
122	hsa04270	115	71	3			Vascular smooth muscle contraction
123	hsa04310	151	86	9			Wnt signaling pathway
124	hsa04320	25	18	11			Dorso-ventral axis formation
125	hsa04330	47	32	7			Notch signaling pathway
126	hsa04340	56	29	9	1	1	Hedgehog signaling pathway
127	hsa04350	87	54	8	1	1	TGF-beta signaling pathway
128	hsa04360	129	76	0			Axon guidance
129	hsa04370	76	48	8			VEGF signaling pathway
130	hsa04510	201	122	1			Focal adhesion
131	hsa04512	84	58	6			ECM-receptor interaction
132	hsa04514	134	91	15	7	2	Cell adhesion molecules (CAMs)
133	hsa04520	77	51	9			Adherens junction
134	hsa04530	134	73	7			Tight junction
135	hsa04540	90	48	14	1	1	Gap junction
136	hsa04610	69	61	3	1		Complement and coagulation cascades
137	hsa04612	89	39	9	1	1	Antigen processing and presentation
138	hsa04614	17	15	10	1	1	Renin-angiotensin system
139	hsa04620	102	69	22	1	1	Toll-like receptor signaling pathway
140	hsa04621	62	43	7			NOD-like receptor signaling pathway
141	hsa04622	71	49	14			RIG-I-like receptor signaling pathway
142	hsa04623	56	38	8			Cytosolic DNA-sensing pathway
143	hsa04630	155	116	6			Jak-STAT signaling pathway
144	hsa04640	88	79	69	14	1	Hematopoietic cell lineage
145	hsa04650	137	77	15			Natural killer cell mediated cytotoxicity
146	hsa04660	108	79	5			T cell receptor signaling pathway
147	hsa04662	75	56	6			B cell receptor signaling pathway
148	hsa04664	79	51	2			Fc epsilon RI signaling pathway
149	hsa04666	97	63	4	1	1	Fc gamma R-mediated phagocytosis
150	hsa04670	118	69	20			Leukocyte transendothelial migration
151	hsa04672	48	38	21			Intestinal immune network for IgA production
152	hsa04710	13	9	5			Circadian rhythm - mammal
153	hsa04720	70	34	15			Long-term potentiation
154	hsa04722	126	82	9			Neurotrophin signaling pathway
155	hsa04730	70	42	16			Long-term depression
156	hsa04740	389	38	0			Olfactory transduction
157	hsa04742	52	34	12	2		Taste transduction
158	hsa04810	216	121	5			Regulation of actin cytoskeleton
159	hsa04910	137	86	13	1		Insulin signaling pathway
160	hsa04912	101	62	12	2	1	GnRH signaling pathway
161	hsa04914	86	54	11	1		Progesterone-mediated oocyte maturation
162	hsa04916	102	54	24	1		Melanogenesis
163	hsa04920	67	47	11			Adipocytokine signaling pathway
164	hsa04930	47	33	11	1	1	Type II diabetes mellitus
165	hsa04940	44	27	14			Type I diabetes mellitus
166	hsa04950	25	24	15			Maturity onset diabetes of the young
167	hsa04960	42	32	14	1		Aldosterone-regulated sodium reabsorption
168	hsa04962	44	32	12			Vasopressin-regulated water reabsorption
169	hsa05010	169	133	4			Alzheimer's disease
170	hsa05012	133	109	7			Parkinson's disease
171	hsa05014	53	39	10			Amyotrophic lateral sclerosis (ALS)
172	hsa05016	185	156	12			Huntington's disease
173	hsa05020	35	26	4			Prion diseases
174	hsa05110	56	36	19	1	1	Vibrio cholerae infection
175	hsa05120	68	48	4			Epithelial cell signaling in Helicobacter pylori infection
176	hsa05130	59	33	10			Pathogenic Escherichia coli infection
177	hsa05200	330	225	7			Pathways in cancer
178	hsa05210	64	44	13			Colorectal cancer
179	hsa05211	70	47	6			Renal cell carcinoma
180	hsa05212	72	48	21	1		Pancreatic cancer
181	hsa05213	52	34	13	2		Endometrial cancer
182	hsa05214	65	38	8			Glioma
183	hsa05215	89	63	14			Prostate cancer
184	hsa05216	29	22	7			Thyroid cancer
185	hsa05217	55	32	18	2		Basal cell carcinoma
186	hsa05218	71	45	13			Melanoma
187	hsa05219	42	31	5			Bladder cancer
188	hsa05220	75	50	12			Chronic myeloid leukemia
189	hsa05221	60	40	22			Acute myeloid leukemia
190	hsa05222	84	63	6			Small cell lung cancer
191	hsa05223	54	34	11	1	1	Non-small cell lung cancer
192	hsa05310	30	20	7			Asthma
193	hsa05320	53	25	7			Autoimmune thyroid disease
194	hsa05322	140	45	10			Systemic lupus erythematosus
195	hsa05330	38	22	13			Allograft rejection
196	hsa05332	42	21	10			Graft-versus-host disease
197	hsa05340	35	35	26			Primary immunodeficiency
198	hsa05410	85	52	0			Hypertrophic cardiomyopathy (HCM)
199	hsa05412	76	45	7			Arrhythmogenic right ventricular cardiomyopathy (ARVC)
200	hsa05414	92	57	1			Dilated cardiomyopathy
201	hsa05416	73	38	7			Viral myocarditis
	Totale			2097	104	22
	M.musculus
1	mmu00010	122	30	13			Glycolysis / Gluconeogenesis
2	mmu00020	31	23	11			Citrate cycle (TCA cycle)
3	mmu00030	28	17	16			Pentose phosphate pathway
4	mmu00040	26	10	4			Pentose and glucuronate interconversions
5	mmu00051	36	19	9	1	1	Fructose and mannose metabolism
6	mmu00052	27	18	8	1		Galactose metabolism
7	mmu00053	23	8	1			Ascorbate and aldarate metabolism
8	mmu00061	7	5	0			Fatty acid biosynthesis
9	mmu00062	8	8	2			Fatty acid elongation in mitochondria
10	mmu00071	51	28	15			Fatty acid metabolism
11	mmu00072	12	6	8			Synthesis and degradation of ketone bodies
12	mmu00100	17	16	7			Steroid biosynthesis
13	mmu00120	15	15	5			Primary bile acid biosynthesis
14	mmu00130	7	7	2			Ubiquinone and other terpenoid-quinone biosynthesis
15	mmu00140	54	26	8			Steroid hormone biosynthesis
16	mmu00190	171	108	10			Oxidative phosphorylation
17	mmu00230	174	122	7			Purine metabolism
18	mmu00232	9	5	2			Caffeine metabolism
19	mmu00240	104	81	21			Pyrimidine metabolism
20	mmu00250	31	22	21			Alanine, aspartate and glutamate metabolism
21	mmu00260	32	28	27	1		Glycine, serine and threonine metabolism
22	mmu00270	37	24	20			Cysteine and methionine metabolism
23	mmu00280	49	39	30			Valine, leucine and isoleucine degradation
24	mmu00290	11	8	1			Valine, leucine and isoleucine biosynthesis
25	mmu00300	2	2	0			Lysine biosynthesis
26	mmu00310	41	35	8			Lysine degradation
27	mmu00330	55	39	15			Arginine and proline metabolism
28	mmu00340	25	18	25			Histidine metabolism
29	mmu00350	37	26	15	1		Tyrosine metabolism
30	mmu00360	19	13	13			Phenylalanine metabolism
31	mmu00380	40	33	25			Tryptophan metabolism
32	mmu00400	6	4	3			Phenylalanine, tyrosine and tryptophan biosynthesis
33	mmu00410	22	19	17	1	1	beta-Alanine metabolism
34	mmu00430	10	7	1			Taurine and hypotaurine metabolism
35	mmu00450	23	17	13			Selenoamino acid metabolism
36	mmu00460	6	4	0			Cyanoamino acid metabolism
37	mmu00471	3	2	0			D-Glutamine and D-glutamate metabolism
38	mmu00472	1	1	0			D-Arginine and D-ornithine metabolism
39	mmu00480	54	33	23			Glutathione metabolism
40	mmu00500	44	19	10	1		Starch and sucrose metabolism
41	mmu00510	46	40	16			N-Glycan biosynthesis
42	mmu00511	16	14	5			Other glycan degradation
43	mmu00512	27	15	3			O-Glycan biosynthesis
44	mmu00514	3	3	0			O-Mannosyl glycan biosynthesis
45	mmu00520	44	35	23			Amino sugar and nucleotide sugar metabolism
46	mmu00531	23	20	11			Glycosaminoglycan degradation
47	mmu00532	23	15	5			Glycosaminoglycan biosynthesis - chondroitin sulfate
48	mmu00533	15	11	9			Glycosaminoglycan biosynthesis - keratan sulfate
49	mmu00534	28	16	7			Glycosaminoglycan biosynthesis - heparan sulfate
50	mmu00561	52	34	17			Glycerolipid metabolism
51	mmu00562	55	38	3	1		Inositol phosphate metabolism
52	mmu00563	26	25	11	1		Glycosylphosphatidylinositol(GPI)-anchor biosynthesis
53	mmu00564	75	58	41	9	3	Glycerophospholipid metabolism
54	mmu00565	32	25	19	3		Ether lipid metabolism
55	mmu00590	88	38	16	3		Arachidonic acid metabolism
56	mmu00591	45	18	11	4		Linoleic acid metabolism
57	mmu00592	18	15	9	4		alpha-Linolenic acid metabolism
58	mmu00600	43	36	23	2	2	Sphingolipid metabolism
59	mmu00601	24	20	11			Glycosphingolipid biosynthesis - lacto and neolacto series
60	mmu00603	14	10	5			Glycosphingolipid biosynthesis - globo series
61	mmu00604	16	11	2			Glycosphingolipid biosynthesis - ganglio series
62	mmu00620	43	26	15			Pyruvate metabolism
63	mmu00630	17	13	8			Glyoxylate and dicarboxylate metabolism
64	mmu00640	31	23	14			Propanoate metabolism
65	mmu00650	38	24	19			Butanoate metabolism
66	mmu00670	19	14	6	1	1	One carbon pool by folate
67	mmu00680	9	6	6			Methane metabolism
68	mmu00730	8	6	3			Thiamine metabolism
69	mmu00740	15	11	4			Riboflavin metabolism
70	mmu00750	6	6	2			Vitamin B6 metabolism
71	mmu00760	25	21	11			Nicotinate and nicotinamide metabolism
72	mmu00770	15	11	9			Pantothenate and CoA biosynthesis
73	mmu00780	2	2	0			Biotin metabolism
74	mmu00785	4	3	0			Lipoic acid metabolism
75	mmu00790	11	8	10			Folate biosynthesis
76	mmu00830	83	21	9	2	2	Retinol metabolism
77	mmu00860	39	21	9			Porphyrin and chlorophyll metabolism
78	mmu00900	16	12	6			Terpenoid backbone biosynthesis
79	mmu00903	11	10	2			Limonene and pinene degradation
80	mmu00910	23	15	14	2	2	Nitrogen metabolism
81	mmu00920	10	7	5			Sulfur metabolism
82	mmu00970	44	37	16			Aminoacyl-tRNA biosynthesis
83	mmu00980	76	22	13			Metabolism of xenobiotics by cytochrome P450
84	mmu00982	86	22	12			Drug metabolism - cytochrome P450
85	mmu00983	57	24	16			Drug metabolism - other enzymes
86	mmu01040	27	16	10			Biosynthesis of unsaturated fatty acids
87	mmu01100	1251	819	0			Metabolic pathways
88	mmu02010	45	33	0			ABC transporters
89	mmu03010	132	79	5			Ribosome
90	mmu03018	73	52	15			RNA degradation
91	mmu03020	34	26	11			RNA polymerase
92	mmu03022	36	30	10			Basal transcription factors
93	mmu03030	36	35	5			DNA replication
94	mmu03040	152	108	29	10		Spliceosome
95	mmu03050	50	35	9			Proteasome
96	mmu03060	36	21	6			Protein export
97	mmu03320	86	49	18			PPAR signaling pathway
98	mmu03410	54	33	15			Base excision repair
99	mmu03420	45	42	12			Nucleotide excision repair
100	mmu03430	23	22	2			Mismatch repair
101	mmu03440	27	27	9			Homologous recombination
102	mmu03450	13	12	0			Non-homologous end-joining
103	mmu04010	281	159	7	1		MAPK signaling pathway
104	mmu04012	93	53	3			ErbB signaling pathway
105	mmu04020	204	113	14	1	1	Calcium signaling pathway
106	mmu04060	252	206	4			Cytokine-cytokine receptor interaction
107	mmu04062	203	109	10	1	1	Chemokine signaling pathway
108	mmu04070	79	46	1			Phosphatidylinositol signaling system
109	mmu04080	271	148	9			Neuroactive ligand-receptor interaction
110	mmu04110	140	93	11			Cell cycle
111	mmu04114	128	70	11			Oocyte meiosis
112	mmu04115	76	52	7			p53 signaling pathway
113	mmu04120	151	106	36	3		Ubiquitin mediated proteolysis
114	mmu04130	38	29	10			SNARE interactions in vesicular transport
115	mmu04140	36	17	9			Regulation of autophagy
116	mmu04142	128	100	23	2		Lysosome
117	mmu04144	222	121	11	1		Endocytosis
118	mmu04146	81	69	48	13		Peroxisome
119	mmu04150	56	37	13			mTOR signaling pathway
120	mmu04210	95	66	9			Apoptosis
121	mmu04260	94	52	12			Cardiac muscle contraction
122	mmu04270	134	75	7	1		Vascular smooth muscle contraction
123	mmu04310	162	82	17			Wnt signaling pathway
124	mmu04320	22	19	13	1		Dorso-ventral axis formation
125	mmu04330	58	31	11	1	1	Notch signaling pathway
126	mmu04340	55	28	13			Hedgehog signaling pathway
127	mmu04350	94	55	10			TGF-beta signaling pathway
128	mmu04360	139	77	1			Axon guidance
129	mmu04370	80	48	10	1		VEGF signaling pathway
130	mmu04510	207	120	2			Focal adhesion
131	mmu04512	84	57	3			ECM-receptor interaction
132	mmu04514	166	103	45	25	5	Cell adhesion molecules (CAMs)
133	mmu04520	81	49	11			Adherens junction
134	mmu04530	144	74	8			Tight junction
135	mmu04540	95	50	12	2		Gap junction
136	mmu04610	75	63	4			Complement and coagulation cascades
137	mmu04612	104	45	19			Antigen processing and presentation
138	mmu04614	20	15	8			Renin-angiotensin system
139	mmu04620	104	68	13	2		Toll-like receptor signaling pathway
140	mmu04621	65	42	4			NOD-like receptor signaling pathway
141	mmu04622	70	47	15			RIG-I-like receptor signaling pathway
142	mmu04623	58	39	10			Cytosolic DNA-sensing pathway
143	mmu04630	160	114	4			Jak-STAT signaling pathway
144	mmu04640	86	81	54	5	2	Hematopoietic cell lineage
145	mmu04650	131	75	13			Natural killer cell mediated cytotoxicity
146	mmu04660	132	84	9			T cell receptor signaling pathway
147	mmu04662	85	57	8	1	1	B cell receptor signaling pathway
148	mmu04664	85	53	6	1		Fc epsilon RI signaling pathway
149	mmu04666	105	62	5	1	1	Fc gamma R-mediated phagocytosis
150	mmu04670	122	72	19			Leukocyte transendothelial migration
151	mmu04672	58	46	13			Intestinal immune network for IgA production
152	mmu04710	14	10	1	1		Circadian rhythm - mammal
153	mmu04720	81	34	9	1		Long-term potentiation
154	mmu04722	144	81	11			Neurotrophin signaling pathway
155	mmu04730	78	43	14	2		Long-term depression
156	mmu04740	983	38	0			Olfactory transduction
157	mmu04742	60	39	11	2		Taste transduction
158	mmu04810	227	127	0			Regulation of actin cytoskeleton
159	mmu04910	146	87	19	1		Insulin signaling pathway
160	mmu04912	103	62	11	1		GnRH signaling pathway
161	mmu04914	91	56	7			Progesterone-mediated oocyte maturation
162	mmu04916	106	51	15	1	1	Melanogenesis
163	mmu04920	70	47	9			Adipocytokine signaling pathway
164	mmu04930	49	35	12	1		Type II diabetes mellitus
165	mmu04940	75	34	7			Type I diabetes mellitus
166	mmu04950	26	24	16			Maturity onset diabetes of the young
167	mmu04960	43	33	15	1	1	Aldosterone-regulated sodium reabsorption
168	mmu04962	44	32	13			Vasopressin-regulated water reabsorption
169	mmu05010	284	135	8			Alzheimer's disease
170	mmu05012	183	111	8			Parkinson's disease
171	mmu05014	70	39	19			Amyotrophic lateral sclerosis (ALS)
172	mmu05016	240	156	11			Huntington's disease
173	mmu05020	38	28	4			Prion diseases
174	mmu05200	345	215	11			Pathways in cancer
175	mmu05210	76	43	16			Colorectal cancer
176	mmu05211	75	45	6			Renal cell carcinoma
177	mmu05212	77	47	11	1	1	Pancreatic cancer
178	mmu05213	56	33	8	1		Endometrial cancer
179	mmu05214	74	37	7			Glioma
180	mmu05215	94	61	9			Prostate cancer
181	mmu05216	31	20	6			Thyroid cancer
182	mmu05217	56	30	11			Basal cell carcinoma
183	mmu05218	77	46	13			Melanoma
184	mmu05219	44	30	8			Bladder cancer
185	mmu05220	85	50	15			Chronic myeloid leukemia
186	mmu05221	61	38	17	1	1	Acute myeloid leukemia
187	mmu05222	94	62	10			Small cell lung cancer
188	mmu05223	58	33	7	1		Non-small cell lung cancer
189	mmu05310	35	27	4			Asthma
190	mmu05320	85	34	4			Autoimmune thyroid disease
191	mmu05322	181	56	8			Systemic lupus erythematosus
192	mmu05330	70	31	8			Allograft rejection
193	mmu05332	70	28	13			Graft-versus-host disease
194	mmu05340	37	36	24			Primary immunodeficiency
195	mmu05410	85	53	1			Hypertrophic cardiomyopathy (HCM)
196	mmu05412	76	45	4	1		Arrhythmogenic right ventricular cardiomyopathy (ARVC)
197	mmu05414	94	61	2			Dilated cardiomyopathy
198	mmu05416	111	47	8			Viral myocarditis
	Totale			2094	127	28
	R.norvegicus
1	rno00010	111	30	22			Glycolysis / Gluconeogenesis
2	rno00020	30	23	14			Citrate cycle (TCA cycle)
3	rno00030	25	15	7			Pentose phosphate pathway
4	rno00040	23	8	11	1	1	Pentose and glucuronate interconversions
5	rno00051	34	18	8			Fructose and mannose metabolism
6	rno00052	24	18	13			Galactose metabolism
7	rno00053	25	8	2			Ascorbate and aldarate metabolism
8	rno00061	6	6	3	1		Fatty acid biosynthesis
9	rno00062	8	8	2			Fatty acid elongation in mitochondria
10	rno00071	45	28	13			Fatty acid metabolism
11	rno00072	9	6	6			Synthesis and degradation of ketone bodies
12	rno00100	17	16	8			Steroid biosynthesis
13	rno00120	15	15	3			Primary bile acid biosynthesis
14	rno00130	7	7	3			Ubiquinone and other terpenoid-quinone biosynthesis
15	rno00140	52	27	3			Steroid hormone biosynthesis
16	rno00190	174	108	12			Oxidative phosphorylation
17	rno00230	167	118	6			Purine metabolism
18	rno00232	9	5	1			Caffeine metabolism
19	rno00240	100	78	22			Pyrimidine metabolism
20	rno00250	30	22	24			Alanine, aspartate and glutamate metabolism
21	rno00260	32	29	24	2		Glycine, serine and threonine metabolism
22	rno00270	36	26	19			Cysteine and methionine metabolism
23	rno00280	48	39	26	1		Valine, leucine and isoleucine degradation
24	rno00290	10	7	1			Valine, leucine and isoleucine biosynthesis
25	rno00310	46	32	5	2	1	Lysine degradation
26	rno00330	54	39	24	1		Arginine and proline metabolism
27	rno00340	24	16	8			Histidine metabolism
28	rno00350	33	23	21			Tyrosine metabolism
29	rno00360	15	12	9			Phenylalanine metabolism
30	rno00380	44	34	16			Tryptophan metabolism
31	rno00400	5	4	1			Phenylalanine, tyrosine and tryptophan biosynthesis
32	rno00410	22	19	11	1		beta-Alanine metabolism
33	rno00430	10	8	2			Taurine and hypotaurine metabolism
34	rno00450	21	15	10			Selenoamino acid metabolism
35	rno00460	7	5	1			Cyanoamino acid metabolism
36	rno00471	3	2	0			D-Glutamine and D-glutamate metabolism
37	rno00472	1	1	0			D-Arginine and D-ornithine metabolism
38	rno00480	54	32	15			Glutathione metabolism
39	rno00500	46	21	15	2		Starch and sucrose metabolism
40	rno00510	44	38	18			N-Glycan biosynthesis
41	rno00511	16	14	11			Other glycan degradation
42	rno00512	27	15	1			O-Glycan biosynthesis
43	rno00514	3	3	0			O-Mannosyl glycan biosynthesis
44	rno00520	43	34	19			Amino sugar and nucleotide sugar metabolism
45	rno00531	22	19	11			Glycosaminoglycan degradation
46	rno00532	22	15	12			Glycosaminoglycan biosynthesis - chondroitin sulfate
47	rno00533	15	11	7			Glycosaminoglycan biosynthesis - keratan sulfate
48	rno00534	27	15	4			Glycosaminoglycan biosynthesis - heparan sulfate
49	rno00561	50	32	9			Glycerolipid metabolism
50	rno00562	57	40	2			Inositol phosphate metabolism
51	rno00563	24	24	8			Glycosylphosphatidylinositol(GPI)-anchor biosynthesis
52	rno00564	76	55	27	2		Glycerophospholipid metabolism
53	rno00565	31	24	9			Ether lipid metabolism
54	rno00590	74	36	17			Arachidonic acid metabolism
55	rno00591	34	17	12			Linoleic acid metabolism
56	rno00592	17	15	2			alpha-Linolenic acid metabolism
57	rno00600	42	36	9			Sphingolipid metabolism
58	rno00601	25	19	16			Glycosphingolipid biosynthesis - lacto and neolacto series
59	rno00603	13	10	6			Glycosphingolipid biosynthesis - globo series
60	rno00604	15	11	3			Glycosphingolipid biosynthesis - ganglio series
61	rno00620	41	26	19	1		Pyruvate metabolism
62	rno00630	14	11	7			Glyoxylate and dicarboxylate metabolism
63	rno00640	35	25	14			Propanoate metabolism
64	rno00650	33	23	24	2	1	Butanoate metabolism
65	rno00670	17	14	4	2	1	One carbon pool by folate
66	rno00680	7	6	6			Methane metabolism
67	rno00730	6	5	5			Thiamine metabolism
68	rno00740	14	11	10			Riboflavin metabolism
69	rno00750	7	6	4			Vitamin B6 metabolism
70	rno00760	23	19	22			Nicotinate and nicotinamide metabolism
71	rno00770	15	11	9			Pantothenate and CoA biosynthesis
72	rno00780	3	3	1			Biotin metabolism
73	rno00785	3	3	1			Lipoic acid metabolism
74	rno00790	10	8	5			Folate biosynthesis
75	rno00830	69	20	12			Retinol metabolism
76	rno00860	41	21	3			Porphyrin and chlorophyll metabolism
77	rno00900	14	11	3			Terpenoid backbone biosynthesis
78	rno00903	10	8	1			Limonene and pinene degradation
79	rno00910	23	15	10	1	1	Nitrogen metabolism
80	rno00920	11	7	8			Sulfur metabolism
81	rno00970	42	35	8			Aminoacyl-tRNA biosynthesis
82	rno00980	71	19	7			Metabolism of xenobiotics by cytochrome P450
83	rno00982	83	21	11			Drug metabolism - cytochrome P450
84	rno00983	54	23	13			Drug metabolism - other enzymes
85	rno01040	28	15	15			Biosynthesis of unsaturated fatty acids
86	rno01100	1186	807	0			Metabolic pathways
87	rno02010	44	31	0			ABC transporters
88	rno03010	91	79	11			Ribosome
89	rno03018	61	50	15			RNA degradation
90	rno03020	32	24	8			RNA polymerase
91	rno03022	35	32	14			Basal transcription factors
92	rno03030	37	34	9	1		DNA replication
93	rno03040	132	104	40	11		Spliceosome
94	rno03050	52	35	10			Proteasome
95	rno03060	26	20	7			Protein export
96	rno03320	75	48	15			PPAR signaling pathway
97	rno03410	59	33	9	2		Base excision repair
98	rno03420	44	39	15			Nucleotide excision repair
99	rno03430	22	21	6			Mismatch repair
100	rno03440	26	26	5			Homologous recombination
101	rno03450	13	12	5			Non-homologous end-joining
102	rno04010	273	164	10			MAPK signaling pathway
103	rno04012	90	54	2			ErbB signaling pathway
104	rno04020	191	108	15	1		Calcium signaling pathway
105	rno04060	204	178	6			Cytokine-cytokine receptor interaction
106	rno04062	179	110	10			Chemokine signaling pathway
107	rno04070	77	45	0			Phosphatidylinositol signaling system
108	rno04080	264	147	4	1		Neuroactive ligand-receptor interaction
109	rno04110	132	94	7			Cell cycle
110	rno04114	116	68	10			Oocyte meiosis
111	rno04115	76	49	9			p53 signaling pathway
112	rno04120	132	99	5			Ubiquitin mediated proteolysis
113	rno04130	38	28	14			SNARE interactions in vesicular transport
114	rno04140	32	17	8			Regulation of autophagy
115	rno04142	122	102	24			Lysosome
116	rno04144	222	124	6			Endocytosis
117	rno04146	78	68	40	8		Peroxisome
118	rno04150	57	39	3	1	1	mTOR signaling pathway
119	rno04210	99	66	12			Apoptosis
120	rno04260	91	53	12			Cardiac muscle contraction
121	rno04270	119	73	7			Vascular smooth muscle contraction
122	rno04310	147	84	13			Wnt signaling pathway
123	rno04320	23	19	9			Dorso-ventral axis formation
124	rno04330	52	32	9	2	2	Notch signaling pathway
125	rno04340	52	25	2			Hedgehog signaling pathway
126	rno04350	87	56	7			TGF-beta signaling pathway
127	rno04360	134	75	1			Axon guidance
128	rno04370	80	49	8	2		VEGF signaling pathway
129	rno04510	202	121	1			Focal adhesion
130	rno04512	81	57	2			ECM-receptor interaction
131	rno04514	158	95	16	4	1	Cell adhesion molecules (CAMs)
132	rno04520	76	49	3			Adherens junction
133	rno04530	135	71	11			Tight junction
134	rno04540	87	47	11	2	1	Gap junction
135	rno04610	70	65	2			Complement and coagulation cascades
136	rno04612	107	41	13			Antigen processing and presentation
137	rno04614	20	15	7			Renin-angiotensin system
138	rno04620	98	68	10			Toll-like receptor signaling pathway
139	rno04621	65	44	7			NOD-like receptor signaling pathway
140	rno04622	64	46	8			RIG-I-like receptor signaling pathway
141	rno04623	49	37	5			Cytosolic DNA-sensing pathway
142	rno04630	149	114	5			Jak-STAT signaling pathway
143	rno04640	78	78	47	2		Hematopoietic cell lineage
144	rno04650	109	70	3	1	1	Natural killer cell mediated cytotoxicity
145	rno04660	115	77	13			T cell receptor signaling pathway
146	rno04662	81	55	10			B cell receptor signaling pathway
147	rno04664	81	51	5	1		Fc epsilon RI signaling pathway
148	rno04666	98	59	7			Fc gamma R-mediated phagocytosis
149	rno04670	123	68	9			Leukocyte transendothelial migration
150	rno04672	43	38	13			Intestinal immune network for IgA production
151	rno04710	13	9	1			Circadian rhythm - mammal
152	rno04720	72	32	15			Long-term potentiation
153	rno04722	137	84	10			Neurotrophin signaling pathway
154	rno04730	69	44	10			Long-term depression
155	rno04740	1020	41	0			Olfactory transduction
156	rno04742	49	36	14	2		Taste transduction
157	rno04810	220	125	1			Regulation of actin cytoskeleton
158	rno04910	140	87	12			Insulin signaling pathway
159	rno04912	99	60	11	2		GnRH signaling pathway
160	rno04914	93	58	12	1	1	Progesterone-mediated oocyte maturation
161	rno04916	97	48	10			Melanogenesis
162	rno04920	67	47	6			Adipocytokine signaling pathway
163	rno04930	53	37	9	1		Type II diabetes mellitus
164	rno04940	69	30	6			Type I diabetes mellitus
165	rno04950	26	24	22			Maturity onset diabetes of the young
166	rno04960	48	34	19	2	1	Aldosterone-regulated sodium reabsorption
167	rno04962	43	31	8			Vasopressin-regulated water reabsorption
168	rno05010	267	133	9			Alzheimer's disease
169	rno05012	191	110	13			Parkinson's disease
170	rno05014	71	40	12			Amyotrophic lateral sclerosis (ALS)
171	rno05016	251	151	11			Huntington's disease
172	rno05020	37	28	3	1		Prion diseases
173	rno05200	336	215	9			Pathways in cancer
174	rno05210	75	45	8			Colorectal cancer
175	rno05211	73	49	9			Renal cell carcinoma
176	rno05212	74	50	11	1	1	Pancreatic cancer
177	rno05213	56	37	5			Endometrial cancer
178	rno05214	69	38	4			Glioma
179	rno05215	95	64	5			Prostate cancer
180	rno05216	31	21	4			Thyroid cancer
181	rno05217	51	31	11	1		Basal cell carcinoma
182	rno05218	73	47	4			Melanoma
183	rno05219	37	29	2			Bladder cancer
184	rno05220	84	51	10			Chronic myeloid leukemia
185	rno05221	59	41	18	1		Acute myeloid leukemia
186	rno05222	95	61	15	1	1	Small cell lung cancer
187	rno05223	56	35	9			Non-small cell lung cancer
188	rno05310	23	18	6			Asthma
189	rno05320	73	28	11			Autoimmune thyroid disease
190	rno05322	155	48	9			Systemic lupus erythematosus
191	rno05330	62	25	13			Allograft rejection
192	rno05332	60	23	4			Graft-versus-host disease
193	rno05340	35	34	14			Primary immunodeficiency
194	rno05410	85	54	1			Hypertrophic cardiomyopathy (HCM)
195	rno05412	76	47	9	1		Arrhythmogenic right ventricular cardiomyopathy (ARVC)
196	rno05414	91	59	2			Dilated cardiomyopathy
197	rno05416	104	42	10			Viral myocarditis
	Totale			1863	72	15
	D.melanogaster
1	dme00010	52	35	18			Glycolysis / Gluconeogenesis
2	dme00020	44	27	19			Citrate cycle (TCA cycle)
3	dme00030	23	19	15			Pentose phosphate pathway
4	dme00040	40	22	9			Pentose and glucuronate interconversions
5	dme00051	31	22	21			Fructose and mannose metabolism
6	dme00052	29	16	14			Galactose metabolism
7	dme00053	32	18	1			Ascorbate and aldarate metabolism
8	dme00061	6	5	0			Fatty acid biosynthesis
9	dme00062	7	7	5			Fatty acid elongation in mitochondria
10	dme00071	34	27	16	1		Fatty acid metabolism
11	dme00072	7	6	3			Synthesis and degradation of ketone bodies
12	dme00100	2	2	0			Steroid biosynthesis
13	dme00130	7	7	6			Ubiquinone and other terpenoid-quinone biosynthesis
14	dme00190	136	110	16			Oxidative phosphorylation
15	dme00230	122	111	15			Purine metabolism
16	dme00232	2	2	0			Caffeine metabolism
17	dme00240	80	76	26			Pyrimidine metabolism
18	dme00250	28	22	15			Alanine, aspartate and glutamate metabolism
19	dme00260	25	23	15	2		Glycine, serine and threonine metabolism
20	dme00270	20	17	12			Cysteine and methionine metabolism
21	dme00280	31	28	14			Valine, leucine and isoleucine degradation
22	dme00290	11	10	1			Valine, leucine and isoleucine biosynthesis
23	dme00310	27	23	2			Lysine degradation
24	dme00330	55	42	19			Arginine and proline metabolism
25	dme00340	8	6	3			Histidine metabolism
26	dme00350	33	26	10			Tyrosine metabolism
27	dme00360	20	17	8			Phenylalanine metabolism
28	dme00380	18	14	14			Tryptophan metabolism
29	dme00400	4	3	1			Phenylalanine, tyrosine and tryptophan biosynthesis
30	dme00410	17	15	10			beta-Alanine metabolism
31	dme00430	7	6	1			Taurine and hypotaurine metabolism
32	dme00450	16	13	9			Selenoamino acid metabolism
33	dme00460	4	4	0			Cyanoamino acid metabolism
34	dme00471	3	2	0			D-Glutamine and D-glutamate metabolism
35	dme00472	1	1	0			D-Arginine and D-ornithine metabolism
36	dme00480	63	35	6			Glutathione metabolism
37	dme00500	60	34	21			Starch and sucrose metabolism
38	dme00510	37	36	18			N-Glycan biosynthesis
39	dme00511	19	12	14			Other glycan degradation
40	dme00512	15	14	0			O-Glycan biosynthesis
41	dme00520	52	42	17			Amino sugar and nucleotide sugar metabolism
42	dme00531	17	14	9			Glycosaminoglycan degradation
43	dme00532	8	8	4			Glycosaminoglycan biosynthesis - chondroitin sulfate
44	dme00533	4	4	0			Glycosaminoglycan biosynthesis - keratan sulfate
45	dme00534	9	9	3			Glycosaminoglycan biosynthesis - heparan sulfate
46	dme00561	43	35	17			Glycerolipid metabolism
47	dme00562	34	31	13	1		Inositol phosphate metabolism
48	dme00563	13	13	11			Glycosylphosphatidylinositol(GPI)-anchor biosynthesis
49	dme00564	55	49	10			Glycerophospholipid metabolism
50	dme00565	22	21	6			Ether lipid metabolism
51	dme00590	15	14	3			Arachidonic acid metabolism
52	dme00591	11	11	1			Linoleic acid metabolism
53	dme00592	15	12	4			alpha-Linolenic acid metabolism
54	dme00600	25	22	15			Sphingolipid metabolism
55	dme00601	3	3	0			Glycosphingolipid biosynthesis - lacto and neolacto series
56	dme00603	5	4	0			Glycosphingolipid biosynthesis - globo series
57	dme00604	5	4	0			Glycosphingolipid biosynthesis - ganglio series
58	dme00620	48	34	13			Pyruvate metabolism
59	dme00630	17	11	5			Glyoxylate and dicarboxylate metabolism
60	dme00640	22	18	13			Propanoate metabolism
61	dme00650	23	19	5			Butanoate metabolism
62	dme00670	11	10	3			One carbon pool by folate
63	dme00680	9	8	5			Methane metabolism
64	dme00730	2	2	0			Thiamine metabolism
65	dme00740	12	8	3			Riboflavin metabolism
66	dme00750	4	4	0			Vitamin B6 metabolism
67	dme00760	11	10	10			Nicotinate and nicotinamide metabolism
68	dme00770	7	7	1			Pantothenate and CoA biosynthesis
69	dme00780	2	2	0			Biotin metabolism
70	dme00785	3	3	0			Lipoic acid metabolism
71	dme00790	22	15	9			Folate biosynthesis
72	dme00830	36	22	3			Retinol metabolism
73	dme00860	43	29	7			Porphyrin and chlorophyll metabolism
74	dme00900	11	10	6			Terpenoid backbone biosynthesis
75	dme00903	82	46	5			Limonene and pinene degradation
76	dme00910	22	18	6			Nitrogen metabolism
77	dme00920	4	4	2			Sulfur metabolism
78	dme00970	39	39	11	1		Aminoacyl-tRNA biosynthesis
79	dme00980	64	33	6			Metabolism of xenobiotics by cytochrome P450
80	dme00981	9	7	1			Insect hormone biosynthesis
81	dme00982	66	34	10			Drug metabolism - cytochrome P450
82	dme00983	60	38	14			Drug metabolism - other enzymes
83	dme01040	16	10	4			Biosynthesis of unsaturated fatty acids
84	dme01100	841	691	0			Metabolic pathways
85	dme02010	6	5	0			ABC transporters
86	dme03010	89	80	10			Ribosome
87	dme03018	48	47	24			RNA degradation
88	dme03020	27	27	22			RNA polymerase
89	dme03022	28	25	12			Basal transcription factors
90	dme03030	34	33	10			DNA replication
91	dme03040	113	100	369	16	2	Spliceosome
92	dme03050	50	34	11			Proteasome
93	dme03060	22	21	11			Protein export
94	dme03410	20	19	5			Base excision repair
95	dme03420	36	34	17			Nucleotide excision repair
96	dme03430	19	18	6			Mismatch repair
97	dme03440	17	17	6			Homologous recombination
98	dme03450	6	6	5			Non-homologous end-joining
99	dme04013	18	18	5			MAPK signaling pathway - fly
100	dme04070	41	37	5			Phosphatidylinositol signaling system
101	dme04080	35	29	6			Neuroactive ligand-receptor interaction
102	dme04120	96	78	16			Ubiquitin mediated proteolysis
103	dme04130	22	21	4			SNARE interactions in vesicular transport
104	dme04140	14	13	0			Regulation of autophagy
105	dme04142	89	68	20			Lysosome
106	dme04144	82	71	31			Endocytosis
107	dme04146	59	51	54	11		Peroxisome
108	dme04150	27	24	9			mTOR signaling pathway
109	dme04310	74	58	26			Wnt signaling pathway
110	dme04320	27	26	10			Dorso-ventral axis formation
111	dme04330	22	22	12	1	1	Notch signaling pathway
112	dme04340	23	21	8	1		Hedgehog signaling pathway
113	dme04350	33	27	14			TGF-beta signaling pathway
114	dme04512	7	7	2			ECM-receptor interaction
115	dme04630	19	19	9	1	1	Jak-STAT signaling pathway
116	dme04650	22	18	5			Natural killer cell mediated cytotoxicity
117	dme04711	10	9	2			Circadian rhythm - fly
118	dme04914	42	37	13			Progesterone-mediated oocyte maturation
	Totale			1391	35	4
	C.elegans
1	cel00010	36	28	11			Glycolysis / Gluconeogenesis
2	cel00020	32	25	12			Citrate cycle (TCA cycle)
3	cel00030	20	19	22			Pentose phosphate pathway
4	cel00040	12	11	0			Pentose and glucuronate interconversions
5	cel00051	25	17	15			Fructose and mannose metabolism
6	cel00052	12	12	8			Galactose metabolism
7	cel00053	12	10	0			Ascorbate and aldarate metabolism
8	cel00061	2	2	0			Fatty acid biosynthesis
9	cel00062	13	9	3			Fatty acid elongation in mitochondria
10	cel00071	54	32	16			Fatty acid metabolism
11	cel00072	6	5	2			Synthesis and degradation of ketone bodies
12	cel00100	2	2	0			Steroid biosynthesis
13	cel00130	10	9	9			Ubiquinone and other terpenoid-quinone biosynthesis
14	cel00190	109	94	9			Oxidative phosphorylation
15	cel00230	103	90	8	1		Purine metabolism
16	cel00232	2	2	0			Caffeine metabolism
17	cel00240	64	62	14			Pyrimidine metabolism
18	cel00250	30	22	31			Alanine, aspartate and glutamate metabolism
19	cel00260	19	16	13			Glycine, serine and threonine metabolism
20	cel00270	27	18	10	1	1	Cysteine and methionine metabolism
21	cel00280	42	32	37	2	1	Valine, leucine and isoleucine degradation
22	cel00290	12	10	2	1	1	Valine, leucine and isoleucine biosynthesis
23	cel00310	37	29	17			Lysine degradation
24	cel00330	36	21	15			Arginine and proline metabolism
25	cel00340	9	8	2			Histidine metabolism
26	cel00350	20	16	11			Tyrosine metabolism
27	cel00360	14	12	6			Phenylalanine metabolism
28	cel00380	36	24	13			Tryptophan metabolism
29	cel00400	7	5	1			Phenylalanine, tyrosine and tryptophan biosynthesis
30	cel00410	19	14	16	1		beta-Alanine metabolism
31	cel00430	5	5	0			Taurine and hypotaurine metabolism
32	cel00450	21	14	14			Selenoamino acid metabolism
33	cel00460	6	6	0			Cyanoamino acid metabolism
34	cel00471	3	2	0			D-Glutamine and D-glutamate metabolism
35	cel00472	1	1	0			D-Arginine and D-ornithine metabolism
36	cel00480	36	24	27			Glutathione metabolism
37	cel00500	24	23	8			Starch and sucrose metabolism
38	cel00510	30	29	8			N-Glycan biosynthesis
39	cel00511	9	7	7			Other glycan degradation
40	cel00512	6	6	0			O-Glycan biosynthesis
41	cel00520	27	24	19			Amino sugar and nucleotide sugar metabolism
42	cel00523	3	3	0			Polyketide sugar unit biosynthesis
43	cel00531	4	4	3			Glycosaminoglycan degradation
44	cel00532	5	5	9			Glycosaminoglycan biosynthesis - chondroitin sulfate
45	cel00533	2	2	0			Glycosaminoglycan biosynthesis - keratan sulfate
46	cel00534	8	8	8			Glycosaminoglycan biosynthesis - heparan sulfate
47	cel00561	17	14	4			Glycerolipid metabolism
48	cel00562	18	18	2			Inositol phosphate metabolism
49	cel00563	5	5	1			Glycosylphosphatidylinositol(GPI)-anchor biosynthesis
50	cel00564	38	35	23	1		Glycerophospholipid metabolism
51	cel00565	8	8	9			Ether lipid metabolism
52	cel00590	13	10	4			Arachidonic acid metabolism
53	cel00591	8	4	0			Linoleic acid metabolism
54	cel00592	11	6	0			alpha-Linolenic acid metabolism
55	cel00600	21	17	13			Sphingolipid metabolism
56	cel00601	1	1	0			Glycosphingolipid biosynthesis - lacto and neolacto series
57	cel00604	2	2	0			Glycosphingolipid biosynthesis - ganglio series
58	cel00620	23	20	11	1		Pyruvate metabolism
59	cel00630	7	7	5			Glyoxylate and dicarboxylate metabolism
60	cel00640	28	20	16			Propanoate metabolism
61	cel00650	32	21	21			Butanoate metabolism
62	cel00670	11	11	6	1		One carbon pool by folate
63	cel00680	9	7	7			Methane metabolism
64	cel00730	2	2	0			Thiamine metabolism
65	cel00740	7	5	1			Riboflavin metabolism
66	cel00750	3	3	2			Vitamin B6 metabolism
67	cel00760	5	4	1			Nicotinate and nicotinamide metabolism
68	cel00770	6	5	3			Pantothenate and CoA biosynthesis
69	cel00785	3	3	0			Lipoic acid metabolism
70	cel00790	5	5	1			Folate biosynthesis
71	cel00830	13	10	0			Retinol metabolism
72	cel00860	14	13	3			Porphyrin and chlorophyll metabolism
73	cel00900	9	8	6			Terpenoid backbone biosynthesis
74	cel00903	22	12	4			Limonene and pinene degradation
75	cel00910	20	14	11			Nitrogen metabolism
76	cel00920	5	3	1			Sulfur metabolism
77	cel00970	35	35	25	3	3	Aminoacyl-tRNA biosynthesis
78	cel00980	26	15	3			Metabolism of xenobiotics by cytochrome P450
79	cel00982	29	15	5			Drug metabolism - cytochrome P450
80	cel00983	30	26	14			Drug metabolism - other enzymes
81	cel01040	17	9	2			Biosynthesis of unsaturated fatty acids
82	cel01100	597	513	0			Metabolic pathways
83	cel02010	4	4	0			ABC transporters
84	cel03010	84	78	26			Ribosome
85	cel03018	40	39	14			RNA degradation
86	cel03020	23	23	12	2		RNA polymerase
87	cel03022	25	25	10			Basal transcription factors
88	cel03030	33	32	5			DNA replication
89	cel03040	102	93	121	10		Spliceosome
90	cel03050	39	33	16			Proteasome
91	cel03060	19	19	5			Protein export
92	cel03410	15	15	3			Base excision repair
93	cel03420	36	36	8			Nucleotide excision repair
94	cel03430	18	18	8			Mismatch repair
95	cel03440	16	16	8			Homologous recombination
96	cel03450	6	6	2			Non-homologous end-joining
97	cel04010	60	50	8	1		MAPK signaling pathway
98	cel04012	30	27	0			ErbB signaling pathway
99	cel04020	38	27	9			Calcium signaling pathway
100	cel04070	25	23	1			Phosphatidylinositol signaling system
101	cel04080	21	21	4			Neuroactive ligand-receptor interaction
102	cel04120	86	71	24			Ubiquitin mediated proteolysis
103	cel04130	25	22	7			SNARE interactions in vesicular transport
104	cel04140	11	11	3			Regulation of autophagy
105	cel04142	71	55	21			Lysosome
106	cel04144	69	61	13	1		Endocytosis
107	cel04146	61	48	39	5		Peroxisome
108	cel04150	24	20	10			mTOR signaling pathway
109	cel04310	60	43	20			Wnt signaling pathway
110	cel04320	11	10	5			Dorso-ventral axis formation
111	cel04330	19	18	8			Notch signaling pathway
112	cel04340	12	9	6	1		Hedgehog signaling pathway
113	cel04350	36	23	6			TGF-beta signaling pathway
114	cel04512	5	5	0			ECM-receptor interaction
115	cel04630	13	12	8			Jak-STAT signaling pathway
116	cel04650	18	16	1			Natural killer cell mediated cytotoxicity
117	cel04914	38	32	9			Progesterone-mediated oocyte maturation
	Totale			1050	32	6
	E.coli
1	eco00010	39	36	25	4		Glycolysis / Gluconeogenesis
2	eco00020	29	27	7			Citrate cycle (TCA cycle)
3	eco00030	30	27	23			Pentose phosphate pathway
4	eco00040	27	25	21			Pentose and glucuronate interconversions
5	eco00051	38	37	17			Fructose and mannose metabolism
6	eco00052	33	28	8			Galactose metabolism
7	eco00053	15	14	13			Ascorbate and aldarate metabolism
8	eco00061	12	12	8			Fatty acid biosynthesis
9	eco00071	16	14	5			Fatty acid metabolism
10	eco00130	17	17	12			Ubiquinone and other terpenoid-quinone biosynthesis
11	eco00190	41	38	14			Oxidative phosphorylation
12	eco00230	86	84	34			Purine metabolism
13	eco00240	53	53	9			Pyrimidine metabolism
14	eco00250	29	27	15	1		Alanine, aspartate and glutamate metabolism
15	eco00260	32	29	20	1	1	Glycine, serine and threonine metabolism
16	eco00270	28	24	12			Cysteine and methionine metabolism
17	eco00280	12	10	6			Valine, leucine and isoleucine degradation
18	eco00281	6	6	0			Geraniol degradation
19	eco00290	21	20	10			Valine, leucine and isoleucine biosynthesis
20	eco00300	16	15	8			Lysine biosynthesis
21	eco00310	11	9	3			Lysine degradation
22	eco00330	43	38	22			Arginine and proline metabolism
23	eco00340	9	9	8			Histidine metabolism
24	eco00350	9	8	5			Tyrosine metabolism
25	eco00360	17	16	16			Phenylalanine metabolism
26	eco00361	5	5	7			gamma-Hexachlorocyclohexane degradation
27	eco00362	5	5	1			Benzoate degradation via hydroxylation
28	eco00364	1	1	0			Fluorobenzoate degradation
29	eco00380	11	10	9			Tryptophan metabolism
30	eco00400	21	18	27	1		Phenylalanine, tyrosine and tryptophan biosynthesis
31	eco00401	4	3	0			Novobiocin biosynthesis
32	eco00410	15	13	5			beta-Alanine metabolism
33	eco00430	6	5	2			Taurine and hypotaurine metabolism
34	eco00440	2	2	0			Phosphonate and phosphinate metabolism
35	eco00450	14	13	10			Selenoamino acid metabolism
36	eco00460	6	6	5			Cyanoamino acid metabolism
37	eco00471	5	5	2			D-Glutamine and D-glutamate metabolism
38	eco00473	4	3	0			D-Alanine metabolism
39	eco00480	17	16	14			Glutathione metabolism
40	eco00500	32	29	12			Starch and sucrose metabolism
41	eco00511	4	4	0			Other glycan degradation
42	eco00520	44	41	25			Amino sugar and nucleotide sugar metabolism
43	eco00521	9	7	7			Streptomycin biosynthesis
44	eco00523	6	4	4			Polyketide sugar unit biosynthesis
45	eco00540	27	27	12			Lipopolysaccharide biosynthesis
46	eco00550	23	21	11			Peptidoglycan biosynthesis
47	eco00561	13	12	6			Glycerolipid metabolism
48	eco00562	3	3	0			Inositol phosphate metabolism
49	eco00564	28	28	12	1		Glycerophospholipid metabolism
50	eco00590	2	2	0			Arachidonic acid metabolism
51	eco00592	3	3	0			alpha-Linolenic acid metabolism
52	eco00600	3	3	2			Sphingolipid metabolism
53	eco00620	43	41	20	1		Pyruvate metabolism
54	eco00621	2	2	0			Biphenyl degradation
55	eco00622	2	2	0			Toluene and xylene degradation
56	eco00624	4	4	0			1- and 2-Methylnaphthalene degradation
57	eco00626	1	1	0			Naphthalene and anthracene degradation
58	eco00627	3	3	0			1,4-Dichlorobenzene degradation
59	eco00628	3	3	0			Fluorene degradation
60	eco00629	2	2	0			Carbazole degradation
61	eco00630	37	32	12			Glyoxylate and dicarboxylate metabolism
62	eco00632	16	14	8			Benzoate degradation via CoA ligation
63	eco00633	7	6	8			Trinitrotoluene degradation
64	eco00640	30	26	19			Propanoate metabolism
65	eco00641	4	4	0			3-Chloroacrylic acid degradation
66	eco00642	4	4	0			Ethylbenzene degradation
67	eco00643	3	3	0			Styrene degradation
68	eco00650	35	30	14	1		Butanoate metabolism
69	eco00660	9	9	11			C5-Branched dibasic acid metabolism
70	eco00670	13	13	9			One carbon pool by folate
71	eco00680	15	11	4			Methane metabolism
72	eco00730	14	14	10			Thiamine metabolism
73	eco00740	10	10	6			Riboflavin metabolism
74	eco00750	9	9	7			Vitamin B6 metabolism
75	eco00760	17	17	7			Nicotinate and nicotinamide metabolism
76	eco00770	21	20	18			Pantothenate and CoA biosynthesis
77	eco00780	7	6	1			Biotin metabolism
78	eco00785	3	3	1			Lipoic acid metabolism
79	eco00790	12	12	8			Folate biosynthesis
80	eco00860	23	23	24			Porphyrin and chlorophyll metabolism
81	eco00900	13	12	4			Terpenoid backbone biosynthesis
82	eco00903	5	5	0			Limonene and pinene degradation
83	eco00910	35	29	22			Nitrogen metabolism
84	eco00920	13	12	10			Sulfur metabolism
85	eco00930	4	4	0			Caprolactam degradation
86	eco00970	26	25	11			Aminoacyl-tRNA biosynthesis
87	eco00980	5	5	0			Metabolism of xenobiotics by cytochrome P450
88	eco01040	6	6	3			Biosynthesis of unsaturated fatty acids
89	eco01053	6	6	2			Biosynthesis of siderophore group nonribosomal peptides
90	eco01100	602	565	0			Metabolic pathways
91	eco02010	182	153	22			ABC transporters
92	eco02020	128	117	12			Two-component system
93	eco02030	21	17	7			Bacterial chemotaxis
94	eco02040	38	36	9			Flagellar assembly
95	eco02060	45	39	18			Phosphotransferase system (PTS)
96	eco03010	79	57	12			Ribosome
97	eco03018	15	15	5			RNA degradation
98	eco03020	4	4	0			RNA polymerase
99	eco03030	17	17	9			DNA replication
100	eco03060	18	16	11			Protein export
101	eco03070	31	28	16	1	1	Bacterial secretion system
102	eco03410	14	14	11			Base excision repair
103	eco03420	8	8	13			Nucleotide excision repair
104	eco03430	22	22	9			Mismatch repair
105	eco03440	27	27	46			Homologous recombination
	Totale			933	11	2
	S.cerevisiae
1	sce00010	47	28	19	1		Glycolysis / Gluconeogenesis
2	sce00020	33	24	17			Citrate cycle (TCA cycle)
3	sce00030	28	19	16			Pentose phosphate pathway
4	sce00040	7	6	6			Pentose and glucuronate interconversions
5	sce00051	27	19	18			Fructose and mannose metabolism
[truncated: 88 more rows]
