# Supplementary material for: Exploiting Publicly Available Biological and Biochemical Information for the Discovery of Novel Short Linear Motifs
Source: PLoS One. 2011 Jul 20;6(7):e22270. doi: 10.1371/journal.pone.0022270 (PMC3140502; doi:10.1371/journal.pone.0022270)
Supplement: Table S2 — List of novel motifs. Table S2.1: List of novel motifs obtained by restricting the analysis to the 25% non-redundant sequence dataset. Table S2.2 – List of novel motifs obtained by restricting the analysis to the 40% non-redundant sequence dataset. (XLS) [file pone.0022270.s003.xls]

## Sheet: Sheet1
TableS2.1 - List of novel motifs obtained by restricting the analysis to the 25% non-redundant sequence dataset
(a)	Pathway (b)	Novel motifs Hyp.G <= 3e-9 NormIC < 0.7 (c)	Loop (L)/Disordered (D) (d)	Pathway (e)	Novel motifs Hyp.G <= 3e-9 NormIC < 0.7 (f)	Loop (L)/Disordered (D) (g)
	H.sapiens							Legend
1	hsa04514	D.G.[FY].C	L	hsa04514	D.G.[FY].C.[IV]			(a) motif number
1	hsa04514	D.G.[FY].C	L	hsa04514	D.G.Y.C	L		(b) pathway KEGG ID
2	hsa05110	Q.{0,1}L.VAG						(c) representative motifs
3	hsa00970	R..A.V.{0,1}I.T	L					(d) occurrence in loop and/or disordered regions
4	hsa00260	[IV]VIG.G						(e) pathway of the similar motif
5	hsa04260	[FV][LV]GVS						(f) similar motif
6	hsa04666	G.{0,1}L..L..Y.G	L					(g) occurrence in loop and/or disordered regions of the similar motif
7	hsa00260	GA..I.{1,2}NC
8	hsa00620	V.A.[FL].C
9	hsa00534	[AG].P.[FM][FV].R	L
10	hsa00910	I..N..E.HL	L
	S.cerevisiae
1	sce00970	H.[AG]HL		sce00970	[LM]H.GH
2	sce00620	[DE].A..D..[FI]Q	L
3	sce00051	EK..G..I..[AS]	L
4	sce00280	C..G..A[LV]	L
	R.norvegicus
1	rno04660	P[LV]..Q..Q..L
2	rno00270	A..V[IV]I..[GS]
3	rno04810	LT.D..[DE]..F	L
4	rno00650	A[IL].C.Y
5	rno04330	F.PA[FY]	L
6	rno00534	[AG].P.[FM][FV].R	L
7	rno04514	D.G.Y.C	L
8	rno05218	[KR]..HRD
9	rno05222	Q.{1,2}I.I.A
10	rno05222	F..GA.[KR].N	L
	M.musculus
1	mmu03040	ER..D.E..R	D	mmu03040	E..RD.E..R	D
2	mmu03040	[DE].E.[DE]..[KR].R
3	mmu04020	G..T.L.V.[IL]
4	mmu00534	[AG].P.[FM][FV].R
5	mmu00051	G.Y.{1,2}T.S.G	L
6	mmu00280	RT.[IV]..DV	L
7	mmu00020	A.[LV]V.SM
8	mmu00561	L.{0,2}QH..IA
9	mmu00280	A..[LV]..[AS]CI
10	mmu00561	[IV].P.GT	L
11	mmu04960	D.K.C.[FI]..[ST]
12	mmu05412	N.P.[KR]..M	L
13	mmu00531	TLE..C.S	L
14	mmu04640	G.{1,2}V.L.C
15	mmu00670	D..VD..L	L
	C.elegans
1	cel00970	G.LH.GH	L	cel00970	H.GH	L
2	cel00640	G.G.{0,1}T	L
	D.melanogaster
1	dme00565	C.R.HD	L
2	dme04630	E.K.[FW].H	L
3	dme03040	[DE].E..RD[KR]	D
4	dme04120	C.{1,2}G.FT	L
	E.coli
1	eco03070	^.{1,2}N.Q.G..L	L
(a)	pathway number
(b)	pathway KEGG ID
(c)	number of proteins belonging to the pathway
(d)	number of non-redundant proteins belonging to the pathway in the 25% sequence identity set
(e)	number of motifs belonging to the pathway
(f)	number of significant (i.e. pathway-specific) motifs
(g)
TableS2.2 - List of novel motifs obtained by restricting the analysis to the 40% non-redundant sequence dataset
(a)	Pathway (b)	Novel motifs Hyp.G <= 3e-9 NormIC < 0.7 (c)	Loop (L)/ Disordered (D) (d)	Pathway (e)	Novel motifs Hyp.G <= 3e-9 NormIC < 0.7 (f)	Loop (L)/ Disordered (D) (g)
	H.sapiens							Legend
1	hsa04514	K..Y.$	L	hsa04514	[KR]..Y.$	L		(a) motif number
2	hsa00620	V.A.[FL].C						(b) pathway KEGG ID
3	hsa00564	Q..MV.{0,1}K.{0,1}A						(c) representative motifs
4	hsa04350	[GS]..C.$	L					(d) occurrence in loop and/or disordered regions
5	hsa04020	II[FW].L.G						(e) pathway of the similar motif
6	hsa05110	Q.{0,1}L.VAG						(f) similar motif
7	hsa04340	E..C[KR]..G	L					(g) occurrence in loop and/or disordered regions of the similar motif
8	hsa04930	[FI]..S..[HR].C.T
9	hsa05223	D..[LV].[FL].R.G	L
10	hsa04620	V..D..[FL]..FQ
11	hsa00260	GA..I.{1,2}NC
12	hsa00450	A.V..V..L.K
13	hsa04540	A.{0,1}IL..V..T
14	hsa04912	W..GC.M	L
15	hsa00260	[IV]VIG.G
16	hsa04614	[FV].T..H..G
17	hsa04020	[IL][KR]N..N.F	L
18	hsa04666	[FL].L.C..Y..A
19	hsa04640	[GS]..V..TC
20	hsa04612	Y.CR..H
21	hsa00512	[FM].Y.HE
	S.cerevisiae
1	sce00970	H.[AG]HL		sce00970	[LM]H.GH
2	sce03420	E..[IM]Q..R.D
	R.norvegicus
1	rno04540	TV.{0,2}V..R
2	rno00310	[FI].N..V..[LV]
3	rno05212	F.N..D[IL]R	L
4	rno04150	CR.M	L
5	rno04330	Q.A.H..LN	L
6	rno04914	[LV]..[HR]..G.[FH]L
7	rno04650	H..YQV
8	rno00040	Q.E..VG.A
9	rno00650	A[IL].C.Y
10	rno04330	F.PA[FY]	L
11	rno04514	K..[HY].$	L
12	rno00910	E.H.V.[FW]N
13	rno00670	D..VD..L	L
14	rno04960	GQ.[FY]..D
15	rno05222	F..GA.[KR].N	L
	M.musculus
1	mmu04640	G..V.L.C		mmu04514	GQ.V.L.C
1	mmu04640	G..V.L.C		mmu04514	GQ..TL.C
1	mmu04640	G..V.L.C		mmu04640	G.{1,2}V.L.C
2	mmu00910	E.H.V.[FW]N		mmu00910	E.H.V..N.[DE]
3	mmu04514	D.G.Y.C	L	mmu04514	D.G.Y.C.[AS]
4	mmu00830	P.{0,2}C..I.S..F		mmu00830	PC..I.S..F
5	mmu00051	G.Y.{1,2}T.S.G	L
6	mmu00600	T.W.{1,2}D..L
7	mmu00564	[HY]..C[WY]
8	mmu00670	D..VD..L	L
9	mmu00600	F..WNI
10	mmu00564	F.{0,1}K.GAF	L
11	mmu04330	Q.A.H..LN	L
12	mmu05221	F.{0,1}SK..E.{0,1}A
13	mmu04514	A.[FY].C..[ST]
14	mmu04662	LT[IL]Q.[FI]
15	mmu05212	F.N..D[IL]R	L
16	mmu00410	K.I..I..V.[AG]
17	mmu04960	D.K.C.[FI]..[ST]
18	mmu04916	R.K[IL]..KQ	D
19	mmu00564	Q..MV.{0,1}K.{0,1}A
20	mmu04020	W.N..QK	L
21	mmu04666	[FL].L.C..Y..A
22	mmu04062	T..N.M.{0,1}A	L
	C.elegans
1	cel00970	G.LH.GH	L	cel00970	H.GH	L
2	cel00290	EA..[IL].T[AS]
3	cel00280	[AG].[KR]..D..I..[LV]	L
4	cel00970	A.{0,1}K..Q.{0,1}K
5	cel00270	D..A.R.F
	D.melanogaster
1	dme03040	RD.ER	D
2	dme03040	[DE].E..RD[KR]	D
3	dme04630	E.K.[FW].H	L
4	dme04330	[HK].H..CV	L
	E.coli
1	eco00260	Q..IG.E
2	eco03070	^.{1,2}N.Q.G..L	L
