# Supplementary material for: Exploiting Publicly Available Biological and Biochemical Information for the Discovery of Novel Short Linear Motifs
Source: PLoS One. 2011 Jul 20;6(7):e22270. doi: 10.1371/journal.pone.0022270 (PMC3140502; doi:10.1371/journal.pone.0022270)
Supplement: Table S3 — List of known motifs. Table S3.1: List of known motifs obtained by restricting the analysis to the 25% non-redundant sequence dataset. Table S3.2: List of known motifs obtained by restricting the analysis to the 40% non-redundant sequence dataset. (XLS) [file pone.0022270.s004.xls]

## Sheet: Sheet1
TableS3.1 - List of known motifs obtained by restricting the analysis to the 25% non-redundant sequence dataset
(a)	Pathway (b)	Known motifs Hyp.G <= 3e-9 NormIC >= 0.7 (c)	Loop (L)/Disordered (D) (d)	Pathway (e)	Known motifs Hyp.G <= 3e-9 NormIC >= 0.7 (f)	Loop (L)/Disordered (D) (g)
	H.sapiens							Legend
1	hsa04142	N.[ST][FILV]	L	hsa04514	N.T.[ST]C			(a) motif number
1	hsa04142	N.[ST][FILV]	L	hsa04514	N.T.TC			(b) pathway KEGG ID
1	hsa04142	N.[ST][FILV]	L	hsa04514	N.[ST]..C			(c) representative motifs
1	hsa04142	N.[ST][FILV]	L	hsa04514	N.T[FL]TC			(d) occurrence in loop and/or disordered regions
1	hsa04142	N.[ST][FILV]	L	hsa04142	[AGS]N.[ST]	L		(e) pathway of the similar motif
1	hsa04142	N.[ST][FILV]	L	hsa04142	[FWY].N.[ST]	L		(f) similar motif
1	hsa04142	N.[ST][FILV]	L	hsa04142	[FHY].N.[ST]	L		(g) occurrence in loop and/or disordered regions of the similar motif
2	hsa00564	L.[FHY][ILMV]		hsa00564	L.[FHY][ILV]
2	hsa00564	L.[FHY][ILMV]		hsa00564	L.[FHY][FILV]
2	hsa00564	L.[FHY][ILMV]		hsa04150	N[ILV].L.[FM]
3	hsa04146	[HKR]L$	L	hsa04146	SKL$	L
3	hsa04146	[HKR]L$	L	hsa04146	K.{0,2}L$	L
3	hsa04146	[HKR]L$	L	hsa04146	[KR]..L$	L
3	hsa04146	[HKR]L$	L	hsa04146	K[AS].L$	L
3	hsa04146	[HKR]L$	L	hsa04146	KL$	L
4	hsa04514	D.G.Y[FIL]C		hsa04514	D[ST]G.Y.C
4	hsa04514	D.G.Y[FIL]C		hsa04514	D[AS]G.Y.C	L
4	hsa04514	D.G.Y[FIL]C		hsa04514	D.G[IL]Y.C
4	hsa04514	D.G.Y[FIL]C		hsa04514	D.G.Y.C.{1,2}V
4	hsa04514	D.G.Y[FIL]C		hsa04514	[KR]..D.G.Y.C
4	hsa04514	D.G.Y[FIL]C		hsa04514	[KR]..D.G.Y	L
5	hsa00500	R[FLV]..[FIM]
6	hsa00260	V.{0,1}V.G.G..G		hsa00260	VIG.G..G	L
6	hsa00260	V.{0,1}V.G.G..G		hsa00260	V[IV].G.G..[AG]
6	hsa00260	V.{0,1}V.G.G..G		hsa00260	V.IG.G..G
6	hsa00260	V.{0,1}V.G.G..G		hsa00260	V.G[AG]G..G	L
7	hsa00280	V.{1,2}G.G.{0,1}D..I	L
8	hsa04730	V.{1,2}N.{0,2}I..M
9	hsa00500	[LV]..[FIV]D
10	hsa00564	[IV]..FPEG		hsa00564	[IV]FPEG
10	hsa00564	[IV]..FPEG		hsa00564	I.{0,2}F.EG	L
11	hsa04620	PT[LM].[FL].S	L D
12	hsa00564	[IV]F.EGT	L	hsa00564	[IV]FPEG	L
12	hsa00564	[IV]F.EGT	L	hsa00564	I.{0,2}F.EG	L
13	hsa04020	W.{1,2}F.{0,1}V
14	hsa03040	S.S..R.R..S	D	hsa03040	[KR]..S.S..R.R	L D
15	hsa04640	G.WS.WS	L	hsa04640	WS.WS	L
16	hsa03040	R..S.S.S..R	L D	hsa03040	RS.S.S..R	L D
16	hsa03040	R..S.S.S..R	L D	hsa03040	[KR]..S.S..R.R	L
17	hsa04146	S.L$	L	hsa04146	SKL$	L
17	hsa04146	S.L$	L	hsa04146	[AS].L$	L
17	hsa04146	S.L$	L	hsa04146	K[AS].L$	L
18	hsa04210 hsa04620	D.[IL].H..ER	L L
19	hsa05213	R.GSN.{0,2}I	L
20	hsa00511	F.{1,2}Y.{0,1}S
21	hsa03040	[DE]R.R.R[DE]
22	hsa00480	F..G..V.[FL].M
23	hsa04962	R.[KR]K.E[HY]
24	hsa00561	N..V.{0,2}WL.L
25	hsa00600	A.{1,2}Y.{0,2}M..A
26	hsa04640	GT.[LV]..Q
27	hsa03040	R..[DE].DR.R
28	hsa04330	K.S.{1,2}ASG	L
29	hsa03320	I.[GS]G.R.G	L
30	hsa04912	VK[LV].[GS]..E
31	hsa04910	S[LV]P..[HK]	L
32	hsa04730	LH.KS..[HY]
33	hsa04120	CP[IV]C	L
34	hsa05217	EN.V.A[HK]	L
35	hsa05416	TEA..[HR]D
36	hsa00052	I..TA.{0,1}SH
37	hsa03030	[IV][IM]P.E	L
38	hsa05222	C..ST..[HR]..A
39	hsa04720	D.F..L..[DE]
40	hsa04640	G.[ST]V..TC
41	hsa00500	H..GH..[FV].L	L
42	hsa04330	G..[KR]..Y..D	L
	S.cerevisiae
1	sce00640	[IV]..PIV	L
2	sce00970	H.[AG][HY][FL]	L	sce00970	H.G.{0,2}H	L
3	sce00450	G..[FI][IV]	L
4	sce04011	P.PL.{0,1}NL	L
5	sce00500	A.P.[FL]..N..F	L
6	sce00290	[FY][AG].GT	L
7	sce03420	K..A.{0,1}RKL
8	sce00562	N.{1,2}S.{1,2}H.IK	L
9	sce00290	K.{0,1}RG.{0,1}Y	L
10	sce00500	V[HR]FTP
11	sce00030	L..G.{0,1}VS..T	L
12	sce00970	G..MS.S..N	L
13	sce00620	D..V.{0,2}I.{0,2}G
	R.norvegicus
1	rno03040	R.RSRS	L D	rno03040	RS.SRS	L D
1	rno03040	R.RSRS	L D	rno03040	H.{0,1}R.RS.S	L D
1	rno03040	R.RSRS	L D	rno03040	RSRS.S	L D
1	rno03040	R.RSRS	L D	rno03040	R.[KR]..SRS	L D
1	rno03040	R.RSRS	L D	rno03040	SRSRS	L D
1	rno03040	R.RSRS	L D	rno03040	RSR.RS	L D
1	rno03040	R.RSRS	L D	rno03040	RSRSR	L D
1	rno03040	R.RSRS	L D	rno03040	[KR]SR.RS	L D
2	rno04146	[AS][KR].$	L	rno04146	[AS][KR]L$	L
3	rno03040	[HR].[HR].R.R.[KR]	D	rno03040	[HKR].[HR].R.R.R	D
4	rno04146	K.{0,2}L$	L	rno04146	[AS][KR]L$	L
4	rno04146	K.{0,2}L$	L	rno04146	[KR]..L$	L
4	rno04146	K.{0,2}L$	L	rno04146	KL$	L
4	rno04146	K.{0,2}L$	L	rno04146	[KR]L$	L
5	rno04514	[KR]..D.G.Y.C	L	rno04514	D.G.Y.C.{1,2}V
5	rno04514	[KR]..D.G.Y.C	L	rno04514	D[ST]G.Y.C
5	rno04514	[KR]..D.G.Y.C	L	rno04514	D[AS]G.Y.C	L
5	rno04514	[KR]..D.G.Y.C	L	rno04514	D.G[FILV]Y.C
6	rno04146	[AS].[IL]$	L	rno04146	[AS][KR]L$	L
6	rno04146	[AS].[IL]$	L	rno04146	A.L$	L
7	rno00260	V.[FV]..[AG]G..G		rno00260	V.G[AG]G..G	L
8	rno04142	N.[ST][FILV]	L
9	rno00260	[LV]I[GS][AG]G		rno00260	V.G[AG]G..G	L
10	rno04622	M.{0,2}TL.L.S	L
11	rno00500	[WY]..[HKR].[FL]
12	rno04146	N.{0,2}L$	L
13	rno00564	[IV]F.EGT	L
14	rno00520	[HKR]..[FIV][DE].[FM].Q
15	rno00510	D.HN.{0,2}Y	L
16	rno04720	R.[DE]..L..S..Y	L
17	rno04916	SP.PR.{1,2}P	L D
18	rno03410	F.{1,2}L.{0,2}L..R..A
19	rno00500	[MV]E[HR]..[AG]H
20	rno04330	N.{1,2}N.{1,2}N.{1,2}P.Y	L D
21	rno04320	PR..[HK].P..S	L D
22	rno04664	L..YC[HR]
23	rno00071	T.[FLV]TG	L
	M.musculus
1	mmu03040	RSRS[KR]	L D	mmu03040	RSRS.S	L D
1	mmu03040	RSRS[KR]	L D	mmu03040	[HR].RSRS	L D
1	mmu03040	RSRS[KR]	L D	mmu03040	R.RSRS	L D
1	mmu03040	RSRS[KR]	L D	mmu03040	[HR]SRS.S	L D
1	mmu03040	RSRS[KR]	L D	mmu03040	SRS[KR]..S	L D
1	mmu03040	RSRS[KR]	L D	mmu03040	RS.S[KR]S	L D
1	mmu03040	RSRS[KR]	L D	mmu03040	SRS.SR	L D
1	mmu03040	RSRS[KR]	L D	mmu03040	[KR].RSRS	L D
1	mmu03040	RSRS[KR]	L D	mmu03040	RSR.RS	L D
1	mmu03040	RSRS[KR]	L D	mmu03040	[HR]S.SR..S	L D
1	mmu03040	RSRS[KR]	L D	mmu03040	R.{1,2}RSRS	L D
1	mmu03040	RSRS[KR]	L D	mmu03040	[HKR]SR.RS	L D
1	mmu03040	RSRS[KR]	L D	mmu03040	SRS[KR]S	L D
1	mmu03040	RSRS[KR]	L D	mmu03040	RS.SRS	L D
1	mmu03040	RSRS[KR]	L D	mmu03040	[HR].RSR.R	L D
1	mmu03040	RSRS[KR]	L D	mmu03040	SR.RSR	L D
1	mmu03040	RSRS[KR]	L D	mmu03040	[KR]SR.RS	L D
1	mmu03040	RSRS[KR]	L D	mmu03040	R.[HR]SR.R	L D
1	mmu03040	RSRS[KR]	L D	mmu03040	[HR]SRSR	L D
1	mmu03040	RSRS[KR]	L D	mmu03040	[HR]S.SRS	L D
1	mmu03040	RSRS[KR]	L D	mmu03040	R.RS[KR]S	L D
1	mmu03040	RSRS[KR]	L D	mmu03040	RSRSR	L D
1	mmu03040	RSRS[KR]	L D	mmu03040	SRSRS	L D
2	mmu03040	[HK].R.RS.S	L D	mmu03040	RSRS.S	L D
2	mmu03040	[HK].R.RS.S	L D	mmu03040	[HR].RSRS	L D
2	mmu03040	[HK].R.RS.S	L D	mmu03040	R.RSRS	L D
2	mmu03040	[HK].R.RS.S	L D	mmu03040	H.{0,1}R.RS.S	L D
2	mmu03040	[HK].R.RS.S	L D	mmu03040	[HR]SRS.S	L D
2	mmu03040	[HK].R.RS.S	L D	mmu03040	[KR].RSRS	L D
2	mmu03040	[HK].R.RS.S	L D	mmu03040	R.{1,2}RSRS	L D
2	mmu03040	[HK].R.RS.S	L D	mmu03040	[HKR]SR.RS	L D
2	mmu03040	[HK].R.RS.S	L D	mmu03040	SR.RS.S	L D
2	mmu03040	[HK].R.RS.S	L D	mmu03040	[KR]SR.RS	L D
2	mmu03040	[HK].R.RS.S	L D	mmu03040	R.RS.S.S	L D
2	mmu03040	[HK].R.RS.S	L D	mmu03040	R.RS[KR]S	L D
3	mmu03040	[KR]..S.SR..S	L D	mmu03040	SRS[KR]..S	L D
3	mmu03040	[KR]..S.SR..S	L D	mmu03040	[HR]S.SR..S	L D
4	mmu03040	[HR].R.R.R.[KR]	L D	mmu03040	[HR].R.R.R.[HKR]	D
4	mmu03040	[HR].R.R.R.[KR]	L D	mmu03040	[HKR].R.R.R.R	D
4	mmu03040	[HR].R.R.R.[KR]	L D	mmu03040	[HR].RSR.R	L D
4	mmu03040	[HR].R.R.R.[KR]	L D	mmu03040	R.[HR]SR.R	L D
4	mmu03040	[HR].R.R.R.[KR]	L D	mmu03040	[HKR].[HR].R.R.R	D
5	mmu03040	E.D[KR].R.R	D	mmu03040	RE.D..R.R	D
5	mmu03040	E.D[KR].R.R	D	mmu03040	[DE].D[KR].R.R	L D
6	mmu04146	[AS]KL$	L	mmu04146	[KR]..L$	L
6	mmu04146	[AS]KL$	L	mmu04146	A.L$	L
6	mmu04146	[AS]KL$	L	mmu04146	KL$	L
6	mmu04146	[AS]KL$	L	mmu04146	KA.L$	L
6	mmu04146	[AS]KL$	L	mmu04146	K.{0,2}L$	L
6	mmu04146	[AS]KL$	L	mmu04146	[AS].L$	L
6	mmu04146	[AS]KL$	L	mmu04146	[HKR]L$	L
6	mmu04146	[AS]KL$	L	mmu04146	[AS]K.$	L
6	mmu04146	[AS]KL$	L	mmu00500	SK[FIL]
6	mmu04146	[AS]KL$	L	mmu04146	AKL$	L
7	mmu03040	ER..D..R.R	D	mmu03040	RE.D..R.R	D
8	mmu03040	RERD..R	D	mmu03040	RE.D..R.R	D
9	mmu04142	N.[ST][FILV]	L	mmu04142	F.{0,1}NVT
9	mmu04142	N.[ST][FILV]	L	mmu04142	N.[ST][FHY]	L
9	mmu04142	N.[ST][FILV]	L	mmu04514	N.T[FL]TC
9	mmu04142	N.[ST][FILV]	L	mmu04142	N.[ST][FWY]	L
10	mmu05223	TF.[AS].C
11	mmu00564	[IV]..FPEG		mmu00564	[IV]FPEG	L
12	mmu04514	D[ST]G.Y.C	L	mmu04514	[DE]..[ILV][WY].C
12	mmu04514	D[ST]G.Y.C	L L	mmu04514 mmu04640	D[ST]..Y.C	L L
13	mmu04330	[GS][HY]L.N	L
14	mmu00564	[IV]F.EGT	L	mmu00564	[IV]FPEG	L
15	mmu04144	K..[KR].[ILV]
16	mmu03410	F.{1,2}L.{0,2}L..R..A
17	mmu00564	R[FWY]GA	L
18	mmu04730	V.N.{0,2}I..M
19	mmu00910	G..[IL].[IV]P
20	mmu04742	F[FH].I.I
21	mmu00770	V.D.{1,2}Y.G	L
22	mmu04114	I..KY.[LM]A
23	mmu04910	R.E.A..R.Y
24	mmu05222	R..[FIL]..A.EA
25	mmu00052	I..TA.{0,1}SH
26	mmu04670	D.A.{0,1}G..DY	L
27	mmu04260	FV..[FIV]..F..[FLV]
28	mmu00563	P..Y.{0,1}A..LP	L
29	mmu04742	[IM].T.SGD	L
30	mmu00260	[LV]I[GS][AG]G
31	mmu04710	S.V..NR.R	L
32	mmu00410	T.{0,1}GN.V	L
33	mmu05211	L..[AG]..Q.E..S	L
	C.elegans
1	cel03040	R..S.SRS	L D	cel03040	R.RS..RS	L D
1	cel03040	R..S.SRS	L D	cel03040	R.RS.{0,2}RS	L D
1	cel03040	R..S.SRS	L D	cel03040	[KR].R..SRS	L D
1	cel03040	R..S.SRS	L D	cel03040	R..SRS.S	L D
1	cel03040	R..S.SRS	L D	cel03040	R..SR.RS	L D
1	cel03040	R..S.SRS	L D	cel03040	R.RS.SR	L D
1	cel03040	R..S.SRS	L D	cel03040	R.R.{0,2}SRS	L D
1	cel03040	R..S.SRS	L D	cel03040	SRSRS	L
1	cel03040	R..S.SRS	L D	cel03040	[KR]..SR.RS	L D
2	cel03040	R.RSRS	L D	cel03040	R..SRS..P	L D
2	cel03040	R.RSRS	L D	cel03040	R.RS.{0,2}RS	L D
2	cel03040	R.RSRS	L D	cel03040	[KR].R..SRS	L D
2	cel03040	R.RSRS	L D	cel03040	R..SRS.S	L D
2	cel03040	R.RSRS	L D	cel03040	R.RS.SR	L D
2	cel03040	R.RSRS	L D	cel03040	R.R[GS]R[GS]	L D
2	cel03040	R.RSRS	L D	cel03040	R.R.{0,2}SRS	L D
2	cel03040	R.RSRS	L D	cel03040	SRSRS	D
2	cel03040	R.RSRS	L D	cel03040	SR.RS.{0,2}R	L D
3	cel03040	[KR].R..SR..S	L D	cel03040	[KR].R..SRS	L D
3	cel03040	[KR].R..SR..S	L D	cel03040	R..SRS.S	L D
3	cel03040	[KR].R..SR..S	L D	cel03040	R..SR.RS	L D
3	cel03040	[KR].R..SR..S	L D	cel03040	R.RS.SR	L D
3	cel03040	[KR].R..SR..S	L D	cel03040	R.RS..R..S	L D
3	cel03040	[KR].R..SR..S	L D	cel03040	R.R.{0,2}SRS	L D
3	cel03040	[KR].R..SR..S	L D	cel03040	[KR]..SR.RS	L D
4	cel03040	SR.R.{0,2}SP	L D	cel03040	S.{0,1}RS.SP	L D
4	cel03040	SR.R.{0,2}SP	L D	cel03040	R..SR.RS	L D
4	cel03040	SR.R.{0,2}SP	L D	cel03040	SRS.SP	L D
4	cel03040	SR.R.{0,2}SP	L D	cel03040	SR.RSP	L D
4	cel03040	SR.R.{0,2}SP	L D	cel03040	SRSRS	D
4	cel03040	SR.R.{0,2}SP	L D	cel03040	SR.RS.{0,2}R	L D
4	cel03040	SR.R.{0,2}SP	L D	cel03040	[KR]..SR.RS	L D
5	cel03040	RS.SP.{0,1}R	L D	cel03040	S.{0,1}RS.SP	L D
5	cel03040	RS.SP.{0,1}R	L D	cel03040	SRS.SP	D
6	cel00970	KMS.S..N	L	cel00970	KM..S..N	L
7	cel00360	Y..A.L.{0,1}P.{0,2}K	L
8	cel04146	KL$	L
9	cel00564	[IV]..H.[GS].P	L
10	cel03040	E.KE..R[KR]	D
11	cel00620	G..LP.{0,1}P..A	L
12	cel04144	R.L.V..S.[IV]
13	cel00410	G.E.[FIL].N
14	cel00564	[ILV]..F..G[ST]
15	cel00010	[AGS][FI]G	L
	D.melanogaster
1	dme04146	[KR]AKL$	L	dme04146	[KR]L$	L
1	dme04146	[KR]AKL$	L	dme04146	[AS][KR].$	L
1	dme04146	[KR]AKL$	L	dme04146	KL$	L
1	dme04146	[KR]AKL$	L	dme04146	[AS][KR]L$	L
1	dme04146	[KR]AKL$	L	dme04146	A.L$	L
1	dme04146	[KR]AKL$	L	dme04146	K.{0,2}L$
1	dme04146	[KR]AKL$	L	dme04146	AKL$	L
1	dme04146	[KR]AKL$	L	dme04146	[AS].L$	L
1	dme04146	[KR]AKL$	L	dme04146	AK.$	L
2	dme03040	E.E.{0,2}D.{0,2}R.R	D	dme03040	E..[KR][DE]..[KR].R	D
2	dme03040	E.E.{0,2}D.{0,2}R.R	D	dme03040	E.E.{1,2}D.{0,2}R.R	D
2	dme03040	E.E.{0,2}D.{0,2}R.R	D	dme03040	E..RDR	D
2	dme03040	E.E.{0,2}D.{0,2}R.R	D	dme03040	E..RDR.R	D
3	dme03040	[DE][KR].[KR].R.[KR]	D	dme03040	E.{1,2}R.R.{1,2}R.R	D
3	dme03040	[DE][KR].[KR].R.[KR]	D	dme03040	E..RDR.R	D
3	dme03040	[DE][KR].[KR].R.[KR]	D	dme03040	E.{1,2}R.R.{1,2}R.{1,2}R	D
4	dme03040	[DE]..R.R[DE]..[KR]	D	dme03040	E.{1,2}R.R.{1,2}R.R	D
4	dme03040	[DE]..R.R[DE]..[KR]	D	dme03040	E.{1,2}R.R.{1,2}R.{1,2}R	D
5	dme00970	T.{0,1}E..DK.{0,1}F
6	dme00970	KMS.S..N	L
7	dme00510	[LV].[FWY]..[LM]
	E.coli
1	eco00010	[FLV].[IV]..G		eco00010	[LV].[FIV]..G
1	eco00010	[FLV].[IV]..G		eco00010	[FLMV].[IV]..G
2	eco00970	[GS]..[FHY].[MV]	L
3	eco00620	K..[FIL].[FILM]
4	eco00564	[AGS]P.[FMV]	L	eco00640	G.{0,1}PAP	L
5	eco03440	G.G.{0,2}KT	L
6	eco00620	E.{1,2}AI.M
7	eco03070	Q.{1,2}G.TLL	L
8	eco00051	A..K..[AGS].[LV]
9	eco00250	F[AS]..[IL].E
10	eco00400	E.[LMV].A
11	eco00230	D.L.A
TableS2.2
	Pathway	Known motifs Hyp.G <= 3e-9 NormIC >= 0.7	Loop (L)/Disordered (D)	Pathway	Known motifs Hyp.G <= 3e-9 NormIC >= 0.7	Loop (L)/Disordered (D)
	H.sapiens							Legend
1	hsa03040	S..[HR].R.RS	L D	hsa03040	RSR.RS	L D		(a) motif number
1	hsa03040	S..[HR].R.RS	L D	hsa03040	S.S..R.R.R	L D		(b) pathway KEGG ID
1	hsa03040	S..[HR].R.RS	L D	hsa03040	[KR]SR.RS	L D		(c) representative motifs
1	hsa03040	S..[HR].R.RS	L D	hsa03040	R.RSRS	L D		(d) occurrence in loop and/or disordered regions
2	hsa03040	RS.S[KR]S	L D	hsa03040	SRS[KR]S	L D		(e) pathway of the similar motif
2	hsa03040	RS.S[KR]S	L D	hsa03040	R.RS.S.S	L D		(f) similar motif
2	hsa03040	RS.S[KR]S	L D	hsa03040	RSRS.S	L D		(g) occurrence in loop and/or disordered regions of the similar motif
2	hsa03040	RS.S[KR]S	L D	hsa03040	[KR]SR.RS	L D
2	hsa03040	RS.S[KR]S	L D	hsa03040	RSR.RS	L D
2	hsa03040	RS.S[KR]S	L D	hsa03040	RSRSR	L D
2	hsa03040	RS.S[KR]S	L D	hsa03040	R.{1,2}RS.S.S	L D
2	hsa03040	RS.S[KR]S	L D	hsa03040	RS.SRS	L D
2	hsa03040	RS.S[KR]S	L D	hsa03040	SRSRS	L D
2	hsa03040	RS.S[KR]S	L D	hsa03040	R.RSRS	L D
3	hsa03040	[HR].R[GS]R.R	L D	hsa03040	R.R[GS]R.R	L D
3	hsa03040	[HR].R[GS]R.R	L D	hsa03040	[KR]SR.RS	L D
3	hsa03040	[HR].R[GS]R.R	L D	hsa03040	RSR.RS	L D
3	hsa03040	[HR].R[GS]R.R	L D	hsa03040	RSRSR	L D
3	hsa03040	[HR].R[GS]R.R	L D	hsa03040	R.RSRS	L D
4	hsa04640	WS..S.{0,1}P	L	hsa04640	WS.WS.{0,1}P	L
4	hsa04640	WS..S.{0,1}P	L	hsa04640	WS.W.{1,2}P	L
4	hsa04640	WS..S.{0,1}P	L	hsa04640	G.WS.WS	L
4	hsa04640	WS..S.{0,1}P	L	hsa04640	G.WS..S.{0,1}P	L
4	hsa04640	WS..S.{0,1}P	L	hsa04640	W..WS.{0,1}P	L
4	hsa04640	WS..S.{0,1}P	L	hsa04640	G..S.WS.{0,1}P	L
4	hsa04640	WS..S.{0,1}P	L	hsa04640	WS.WS	L
4	hsa04640	WS..S.{0,1}P	L	hsa04640	G.WS.W.{1,2}P	L
4	hsa04640	WS..S.{0,1}P	L	hsa04640	WS.W.{0,2}S	L
4	hsa04640	WS..S.{0,1}P	L	hsa04640	G.W..WS.{0,1}P	L
5	hsa03040	R.R.{1,2}S.SP	L D	hsa03040	R.RS.S.S	L D
5	hsa03040	R.R.{1,2}S.SP	L D	hsa03040	R.{1,2}RS.S.S	L D
6	hsa04146	K[AS].L$	L	hsa04146	[AS]KL$	L
6	hsa04146	K[AS].L$	L	hsa04146	S.{1,2}L$	L
6	hsa04146	K[AS].L$	L	hsa04146	[AS].L$	L
6	hsa04146	K[AS].L$	L	hsa04146	S.L$	L
6	hsa04146	K[AS].L$	L	hsa04146	SKL$	L
6	hsa04146	K[AS].L$	L	hsa04146	K.{0,2}L$	L
6	hsa04146	K[AS].L$	L	hsa04146	[KR]..L$	L
6	hsa04146	K[AS].L$	L	hsa04146	[HKR]L$	L
7	hsa03040	[KR]..S.S..R.R	L D	hsa03040	S.S..R.R.R	L D
8	hsa00260	[FIMV]..[IV]..G		hsa00260	V[IV].G.G..[AG]
8	hsa00260	[FIMV]..[IV]..G		hsa03320	I.[GS]G.R.G	L
9	hsa04910	S[LV]P..[HK]	L	hsa04210	KK.[IL]P..K	L
10	hsa04146	[AS]K.$	L	hsa04146	[AS]KL$	L
10	hsa04146	[AS]K.$	L	hsa04146	SKL$	L
11	hsa04146	KL$	L	hsa04146	[AS]KL$	L
11	hsa04146	KL$	L	hsa04146	SKL$
11	hsa04146	KL$	L	hsa04146	K.{0,2}L$	L
11	hsa04146	KL$	L	hsa04146	[KR]..L$	L
11	hsa04146	KL$	L	hsa04146	[HKR]L$	L
12	hsa04514	D.G.Y[FIL]C		hsa04514	D[ST]G.Y.C	L
12	hsa04514	D.G.Y[FIL]C		hsa04514	DS.{0,1}G.Y.C	L
12	hsa04514	D.G.Y[FIL]C		hsa04514	[KR]..D.G.Y.C	L
13	hsa00511	F.{1,2}Y.{0,1}S
14	hsa00620	[LV]..[GS]..I[GS].P	L
15	hsa00500	[LV]..[FIV]D		hsa00562	L.[FL].T.D.G	L
16	hsa00260	V.G[AG]G..G	L	hsa00260	V[IV].G.G..[AG]
17	hsa00564	I.{0,2}F.EG		hsa00564	[IV]F.EGT	L
18	hsa00140	FP..L[HY][GS]	L
19	hsa05217	G[IV]..[LV]..TV
20	hsa04742	L..Y.M.L[MV]
21	hsa03040	R..ER.RD
22	hsa04640	[ST]V..TC		hsa04640	G.[ST]V..TC
23	hsa05217	EN.V.A[HK]	L
24	hsa03040	R..[DE].DR.R	L D
25	hsa04210	IY..G[IV]..L
26	hsa00480	F..G..V.[FL].M
27	hsa04514	[FILV].N.[ST]	L
28	hsa04610	SF.{1,2}Y.{1,2}Y.L
29	hsa05213	[AG].V..RD.K	L
30	hsa04120	GHL.{1,2}C..C
31	hsa00561	N..V.{0,2}WL.L
32	hsa04742	K.{0,1}W..DV
33	hsa05213	DL[DE]..G..A	L
34	hsa04912	N.FL.{1,2}H.I	L
35	hsa00052	I..TA.{0,1}SH
36	hsa00770	[GS]GTF	L
37	hsa04916	S..WW.[FI]
38	hsa00500	H..GH..[FV].L	L
39	hsa04020	[DE].F..[FW].[KR]
40	hsa05212	S..E[KR].C
41	hsa04110	QE..E..PA	L D
42	hsa04960	S.V[ST]G..[DE]	L
43	hsa04914	P..T.{0,1}S..D..Y	L
	S.cerevisiae
1	sce00561	G..[FV].P	L
2	sce03410	GVGP..[AG]	L	sce03410	GVGP	L
2	sce03410	GVGP..[AG]	L	sce03410	[IV]GP..[AG]	L
3	sce00290	[FY][AG].GT	L
4	sce00970	H.[AG][HY][FL]	L	sce00970	H.G.{0,2}H	L
5	sce00500	V[HR]FTP
6	sce00500	SY.{0,1}G.{1,2}V	L
7	sce00010	G.{0,1}D.T.{0,1}F	L
8	sce00500	A.P.[FL]..N..F	L
9	sce00562	N.{1,2}S.{1,2}H.IK	L
10	sce03420	K..A.{0,1}RKL
11	sce00100	P.L.YQI
12	sce00640	[IV]..PIV	L
13	sce00290	K.{0,1}RG.{0,1}Y	L
14	sce00190	YWW
	R.norvegicus
1	rno03040	S..[HR].R.RS		rno03040	S..R.R..S.S	L D
1	rno03040	S..[HR].R.RS		rno03040	[GS].S..R.R..S	L D
2	rno04146	[AS][KR]L$	L	rno04146	KL$	L
2	rno04146	[AS][KR]L$	L	rno04146	K.{0,2}L$
2	rno04146	[AS][KR]L$	L	rno04146	[AS].[IL]$	L
2	rno04146	[AS][KR]L$	L	rno04146	[KR]..L$	L
2	rno04146	[AS][KR]L$	L	rno04146	A.L$
2	rno04146	[AS][KR]L$	L	rno04146	[HKR][IL]$	L
2	rno04146	[AS][KR]L$	L	rno04146	[AS][KR].$
3	rno03040	[HY]R.RS.S	L D	rno03040	R.RS.S.S	L D
4	rno00500	[WY]..[HKR].[FL]
5	rno03040	R.R[GS]R.R	L D
6	rno04514	D.G[FIL]Y.C		rno04514	[KR]..D.G.Y.C	L
6	rno04514	D.G[FIL]Y.C		rno04514	D[ST]G.Y.C	L
7	rno03040	S.S.S..R[ST]	L D
8	rno03040	[DE]R.R.[KR]E	D
9	rno00310	S.{0,2}R.LR.R
10	rno00260	V.G[AG]G..G	L	rno00260	V.[FV]..[AG]G..G
11	rno00330	[AG].[KR].[AGS]..[LV]		rno00280	R.AA.{0,1}L.{1,2}G
12	rno00650	K.{0,1}I.{1,2}A..K..V		rno00410	K.{0,1}I..A..K..V
13	rno03040	D.D..RDR	L D
14	rno00564	[IV]..FPEG
15	rno00564	[IV]F.EGT	L
16	rno03040	EDY..R
17	rno04080	[FILV]Y..[IM]
18	rno04020	NV.{1,2}G.{1,2}GE	L
19	rno04370	R.L..H..Y..H	L
20	rno04640	WS.W.P	L	rno04640	WS.WSP	L
21	rno03040	R.[KR][DE].E..R	D
22	rno04742	T[FL]P..I.T
23	rno05020	Y[FI]T..A
24	rno05412	[LV].K..V[GS]..R
25	rno04912	[KR]K.Q..V
26	rno00620	[DE].D.Y.I	L
27	rno05217	A.{1,2}QVS.P	L D
28	rno04742	L..F.[FH]Y..[ST]
29	rno03410	F.{1,2}L.{0,2}L..R..A
30	rno00500	[MV]E[HR]..[AG]H
31	rno00670	A[KR]..LR.E	L
32	rno04930	AW.N.[FM]
33	rno04912	S.D.F.[KR]Y
34	rno04960	H..S.{1,2}M.V.{1,2}S	L
35	rno04664 rno04370	L..YC[HR]
36	rno00061	E..HRV..Y
37	rno03030	G.GK..[ST]I	L
38	rno03410	LPGVG	L
39	rno05221	L.Q.E..L[LV]
40	rno04540	W..D.{1,2}T..N	L
	M.musculus
1	mmu04514	D[ST]..Y[FI]C		mmu04514	[DE]..[FILV]Y.C
1	mmu04514	D[ST]..Y[FI]C		mmu04514	D[ST]G.Y.C	L
1	mmu04514	D[ST]..Y[FI]C		mmu04514	[DE]..[FILV][WY].C
1	mmu04514	D[ST]..Y[FI]C		mmu04514	DS..Y.C.[AS]
1	mmu04514	D[ST]..Y[FI]C		mmu04514	DS..Y.C.{0,1}A
1	mmu04514	D[ST]..Y[FI]C		mmu04514	D.G.Y[FL]C
1	mmu04514	D[ST]..Y[FI]C		mmu04514	DS..Y.C.{0,2}E
1	mmu04514	D[ST]..Y[FI]C		mmu04514	DS..Y[FI]C
1	mmu04514	D[ST]..Y[FI]C		mmu04514	E.[GS]..Y.C	L
1	mmu04514	D[ST]..Y[FI]C		mmu04514	DS..Y.C	L
1	mmu04514	D[ST]..Y[FI]C		mmu04514	DS[AG].Y.C	L
1	mmu04514	D[ST]..Y[FI]C		mmu04514	[HKR]..D[ST]..Y.C
1	mmu04514	D[ST]..Y[FI]C		mmu04514	EDS..Y.C	L
1	mmu04514	D[ST]..Y[FI]C		mmu04514 mmu04640	D[ST]..Y.C	L
1	mmu04514	D[ST]..Y[FI]C		mmu04514	D[ST][AG].Y.C	L
1	mmu04514	D[ST]..Y[FI]C		mmu04640	D.{1,2}G.Y.C	L
1	mmu04514	D[ST]..Y[FI]C		mmu04514	DSG.Y.C	L
2	mmu04514	D.[AG][ILV]Y.C		mmu04514	[DE]..[FILV]Y.C
2	mmu04514	D.[AG][ILV]Y.C		mmu04514	D[ST]G.Y.C	L
2	mmu04514	D.[AG][ILV]Y.C		mmu04514	[DE]..[FILV][WY].C
2	mmu04514	D.[AG][ILV]Y.C		mmu04514	D..[ILV]Y.C.V
2	mmu04514	D.[AG][ILV]Y.C		mmu04514	D.G.Y[FL]C
2	mmu04514	D.[AG][ILV]Y.C		mmu04514	DS..Y.C
2	mmu04514	D.[AG][ILV]Y.C		mmu04514	DS[AG].Y.C	L
2	mmu04514	D.[AG][ILV]Y.C		mmu04514 mmu04640	D[ST]..Y.C
2	mmu04514	D.[AG][ILV]Y.C		mmu04514	D[ST][AG].Y.C	L
2	mmu04514	D.[AG][ILV]Y.C		mmu04640	D.{1,2}G.Y.C	L
2	mmu04514	D.[AG][ILV]Y.C		mmu04514	DSG.Y.C	L
3	mmu00350	A.[AS]..[FHY]	L	mmu00052	I..TA.{0,1}SH
4	mmu04146	[AS][HK]L$	L	mmu04146	[KR]..L$	L
4	mmu04146	[AS][HK]L$	L	mmu04146	A.L$	L
4	mmu04146	[AS][HK]L$	L	mmu04146	K.K.{0,2}L$	L
4	mmu04146	[AS][HK]L$	L	mmu04146	KL$	L
4	mmu04146	[AS][HK]L$	L	mmu04146	KA.L$	L
4	mmu04146	[AS][HK]L$	L	mmu04146	K.{0,2}L$	L
4	mmu04146	[AS][HK]L$	L	mmu04146	[AS].L$	L
4	mmu04146	[AS][HK]L$	L	mmu04146	[AS][HK].$	L
4	mmu04146	[AS][HK]L$	L	mmu04146	[HKR]L$	L
4	mmu04146	[AS][HK]L$	L	mmu04146	SKL$	L
4	mmu04146	[AS][HK]L$	L	mmu00500	SK[FIL]
4	mmu04146	[AS][HK]L$	L	mmu04146	AKL$	L
5	mmu04146	K..L$	L	mmu04146	[KR]..L$
5	mmu04146	K..L$	L	mmu04146	K.K.{0,2}L$	L
5	mmu04146	K..L$	L	mmu04146	KA.L$	L
5	mmu04146	K..L$	L	mmu04146	K.{0,2}L$	L
5	mmu04146	K..L$	L	mmu04146	[HKR]L$	L
6	mmu03040	S..[HR].R.RS	L D	mmu03040	S..R.R..S.S	L D
6	mmu03040	S..[HR].R.RS	L D	mmu03040	[GS].S..R.R..S	L D
7	mmu03040	R.R[GS]R.R	L D
8	mmu04142	N.[ST][FHY]	L	mmu04514	N.T[FL]TC
8	mmu04142	N.[ST][FHY]	L	mmu04142	N.[ST][FILV]	L
9	mmu03040	[HY]R.RS.S	D	mmu03040	R.RS.S.S	L
10	mmu04912 mmu04370 mmu00592 mmu00591 mmu04010 mmu04270 mmu00564 mmu00590 mmu00565 mmu04664 mmu04730	CC..HD.C	L L L L L L L L L L L	mmu00591 mmu00592 mmu00565 mmu00590	C..HD.C	L L L L
10	mmu04912 mmu04370 mmu00592 mmu00591 mmu04010 mmu04270 mmu00564 mmu00590 mmu00565 mmu04664 mmu04730	CC..HD.C	L L L L L L L L L L L	mmu00591 mmu00592 mmu00565 mmu00590	CC..HD	L L L L
10	mmu04912 mmu04370 mmu00592 mmu00591 mmu04010 mmu04270 mmu00564 mmu00590 mmu00565 mmu04664 mmu04730	CC..HD.C	L L L L L L L L L L L	mmu00592 mmu00591	CC..H..C	L L
11	mmu04120	CP[IMV]C	L	mmu04120	C.{0,1}P.CR	L
11	mmu04120	CP[IMV]C	L	mmu04120	CP[FIV]C	L
12	mmu03040	SR..S..[HR]..S	L D
13	mmu00564	[HY]..CY
14	mmu03040	ER.R.[KR]..E		mmu03040	[DE]R.R.[KR]E
15	mmu00564	[IV]..FPEG		mmu00564	[IV]FPEG	L
16	mmu05223	TF.[AS].C
17	mmu04144	K..[KR].[ILV]
18	mmu04540	P.F..Y.[ST]		mmu04540	P.F..[HY].[ST]
19	mmu00564	[IV]F.EGT	L	mmu00564	[IV]FPEG	L
20	mmu04742	L..F.[FH]Y..[ST]
21	mmu04930	G..CP..[MV]	L
22	mmu04620	Q..K.LE.[IL]		mmu04620	Q..K.LE.L
23	mmu04730	LH.KS..[HY]	L
24	mmu04910	R.E.A..R.Y
25	mmu03040	RE.D..R.R	D
26	mmu04320	P.[HK]..TV..A	L
27	mmu00260	V.{0,1}VI..G.{0,2}G
28	mmu00562	VI.{0,1}H..T
29	mmu05213	[AG].V..RD.K	L
30	mmu05412	[AG][FL][FWY]RI
31	mmu04742	T.P.{0,1}A.I.T
32	mmu00564	N..Q..L..CD
33	mmu04720	D.F..L..[DE]
34	mmu00563	P..Y.{0,1}A..LP	L
35	mmu04640	G..V.{0,1}L.C
36	mmu04710	S.V..NR.R	L
	C.elegans
1	cel03040	R..S.SRS	L D	cel03040	R.RS.SR	L D
1	cel03040	R..S.SRS	L D	cel03040	[KR].R..SRS	L D
1	cel03040	R..S.SRS	L D	cel03040	R..SRS.S	L D
1	cel03040	R..S.SRS	L D	cel03040	[KR]..SR.RS	L D
2	cel03040	R.R[GS]R[GS]	L D	cel03040	R.RS.SR	L D
2	cel03040	R.R[GS]R[GS]	L D	cel03040	[KR].R..SRS	L D
2	cel03040	R.R[GS]R[GS]	L D	cel03040	R..SRS.S	L D
2	cel03040	R.R[GS]R[GS]	L D	cel03040	SR.RS.{0,2}R	L D
3	cel03040	[KR].R..SR..S	L D	cel03040	R.RS.SR	L D
3	cel03040	[KR].R..SR..S	L D	cel03040	[KR].R..SRS	L D
3	cel03040	[KR].R..SR..S	L D	cel03040	R..SRS.S	L D
3	cel03040	[KR].R..SR..S	L D	cel03040	[KR]..SR.RS	L D
4	cel03040	SRS.SP	L D	cel03040	RS.SP.{0,1}R	L D
4	cel03040	SRS.SP	L D	cel03040	R..SRS.S	L D
5	cel04146	[AS]KL$	L	cel04146	[AS]K.$	L
5	cel04146	[AS]KL$	L	cel04146	K[LM]$	L
5	cel04146	[AS]KL$	L	cel04146	KL$	L
5	cel04146	[AS]KL$	L	cel04146	KL.{0,1}$	L
6	cel03020	C..CG..[IL]	L	cel03020	C..CG.[ILV]	L
7	cel04010	L.[ILV].[AG].G..G	L
8	cel00230	G.KG..I	L
9	cel04144	R.L.V..S.[IV]
10	cel00280	V.{1,2}M.{0,1}A..AV
11	cel00410	L.{0,2}EL.L.{1,2}C
12	cel04340	CE.F.D
13	cel00564	[IV]..H.[GS].P	L
14	cel00670	P..V.P.T	L
15	cel00620	G..LP.{0,1}P..A	L
	D.melanogaster
1	dme03040	E..R.{0,2}DR.R	D	dme03040	E.E..RD	D
1	dme03040	E..R.{0,2}DR.R	D	dme03040	E.E.{1,2}D.{0,2}R.R	D
1	dme03040	E..R.{0,2}DR.R	D	dme03040	[DE][KR].[KR].R.[KR]	D
1	dme03040	E..R.{0,2}DR.R	D	dme03040	R..DR.R	D
1	dme03040	E..R.{0,2}DR.R	D	dme03040	E..RDR.R	D
1	dme03040	E..R.{0,2}DR.R	D	dme03040	E.E.{0,2}D.{0,2}R.R	D
1	dme03040	E..R.{0,2}DR.R	D	dme03040	E..RDR	D
1	dme03040	E..R.{0,2}DR.R	D	dme03040	[DE]..R.R[DE]..[KR]	D
2	dme03040	R[DE][KR][DE]..R	D	dme03040	R.R[DE]..R[DE]	D
2	dme03040	R[DE][KR][DE]..R	D	dme03040	[DE]..R.R[DE]..[KR]	D
3	dme03040	R.{1,2}R.{1,2}RE.{0,1}R	D	dme03040	[DE][KR].[KR].R.[KR]	D
3	dme03040	R.{1,2}R.{1,2}RE.{0,1}R	D	dme03040	R..DR.R	D
3	dme03040	R.{1,2}R.{1,2}RE.{0,1}R	D	dme03040	[KR].R.R.R[DE]	D
4	dme04146	[AS][KR]L$	L	dme04146	[KR]L$	L
4	dme04146	[AS][KR]L$	L	dme04146	[AS][KR].$	L
4	dme04146	[AS][KR]L$	L	dme04146	KL$	L
4	dme04146	[AS][KR]L$	L	dme04146	A.L$	L
4	dme04146	[AS][KR]L$	L	dme04146	SKL$	L
4	dme04146	[AS][KR]L$	L	dme04146	K.{0,2}L$	L
4	dme04146	[AS][KR]L$	L	dme04146	AKL$	L
4	dme04146	[AS][KR]L$	L	dme04146	[KR]AKL$	L
4	dme04146	[AS][KR]L$	L	dme04146	[AS].L$	L
4	dme04146	[AS][KR]L$	L	dme04146	AK.$	L
5	dme03040	RD.[DE]R[DE]	D	dme03040	R.R[DE]..R[DE]	D
6	dme04340	N..R..R[HK]	L
7	dme00260	V.G.G..G	L
8	dme00260	[FIMV][IM]G
9	dme00562	[MV]D.Y.[IL]
10	dme00071	I.{0,1}E.A..K.{0,2}A
11	dme00970	KMS.S..N	L
	E.coli
1	eco00010	[FLMV].[IV]..G		eco00010	[LV].[FIMV]..G
1	eco00010	[FLMV].[IV]..G		eco00010	[FLV].[IV]..G
1	eco00010	[FLMV].[IV]..G		eco00010	[LV].[FIV]..G
2	eco00650	ER[FV].[AS].A		eco00400	E.[LMV].A
3	eco00250	F[AS]..[IL].E
4	eco00620	E.{1,2}AI.M
5	eco00564	[AGS]P.[FMV]
