# Supplementary material for: Exploiting Publicly Available Biological and Biochemical Information for the Discovery of Novel Short Linear Motifs
Source: PLoS One. 2011 Jul 20;6(7):e22270. doi: 10.1371/journal.pone.0022270 (PMC3140502; doi:10.1371/journal.pone.0022270)
Supplement: Table S4 — List of motifs shared by two or more of the species under study. Table S4.1: List of motifs shared by two or more of the species under study in the 25% sequence non-redundant dataset. Table S4.2: List of motifs shared by two or more of the species under study in the 40% non-redundant sequence dataset. (XLS) [file pone.0022270.s005.xls]

## Sheet: Sheet1
TableS4.1 - List of motifs shared by two or more of the species under study in the 25% sequence non-redundant dataset
	Colour legend
	Tan	Significant novel motifs (Hyp.G <=3e-9, Norm IC < 0.7) i.e. motifs different from any other motif annotated in publicly available motif resources (using a strict similarity Norm IC cut-off)
	Green	Significant known motifs for (Hyp.G <=3e-9, Norm IC < 1) i.e. motifs presenting some similarity to some other motifs annotated in publicly available motif resources
	Pal Blue	Significant known Motifs for (Hyp.G <=3e-9, Norm IC = 1) i.e. motifs presenting high similarity to some other motifs annotated in publicly available motif resources
	RegExp	Pathway	Hyp.G	Pathway name	Novel motif Norm IC < 0.7	Known motif Norm IC < 1	Known motif Norm IC = 1
2	Motifs shared by two species
1	L.{0,2}QH..IA	mmu00561	1.42347e-09	Glycerolipid metabolism	*
1	L.{0,2}QH..IA	rno00561	8.14325e-09	Glycerolipid metabolism	*
2	A[IL].C.Y	mmu00650	9.1523e-08	Butanoate metabolism	*
2	A[IL].C.Y	rno00650	9.34094e-10	Butanoate metabolism	*
3	KA.L$	mmu04146	2.32849e-09	Peroxisome		*
3	KA.L$	rno04146	2.31136e-08	Peroxisome		*
4	D.G.Y.C.{1,2}V	hsa04514	2.95115e-17	Cell adhesion molecules (CAMs)		*
4	D.G.Y.C.{1,2}V	rno04514	8.18113e-13	Cell adhesion molecules (CAMs)		*
5	D.G[IL]Y.C	hsa04514	9.86896e-11	Cell adhesion molecules (CAMs)		*
5	D.G[IL]Y.C	mmu04514	3.01673e-07	Cell adhesion molecules (CAMs)		*
6	V.{1,2}N.{0,2}I..M	hsa04730	3.0368e-10	Long-term depression		*
6	V.{1,2}N.{0,2}I..M	rno04730	2.42264e-08	Long-term depression		*
7	[DE].D[KR].R.R	mmu03040	1.46772e-09	Spliceosome		*
7	[DE].D[KR].R.R	rno03040	9.06659e-09	Spliceosome		*
8	D.F..L..[DE]	hsa04720	8.20604e-10	Long-term potentiation		*
8	D.F..L..[DE]	mmu04720	3.46272e-09	Long-term potentiation		*
9	[LV]I[GS][AG]G	mmu00260	4.414e-11	Glycine, serine and threonine metabolism		*
9	[LV]I[GS][AG]G	rno00260	1.02784e-10	Glycine, serine and threonine metabolism		*
10	F..G..V.[FL].M	hsa00480	2.06607e-10	Glutathione metabolism		*
10	F..G..V.[FL].M	rno00480	5.26287e-09	Glutathione metabolism		*
11	[HKR].[HR].R.R.R	mmu03040	1.54088e-10	Spliceosome		*
11	[HKR].[HR].R.R.R	rno03040	2.81647e-10	Spliceosome		*
12	G..[IL].[IV]P	mmu00910	1.12605e-09	Nitrogen metabolism		*
12	G..[IL].[IV]P	rno00910	6.83905e-08	Nitrogen metabolism		*
13	LH.KS..[HY]	hsa04730	1.77467e-10	Long-term depression			*
13	LH.KS..[HY]	rno04730	1.80459e-08	Long-term depression			*
14	[AS][KR]L$	rno04146	7.67265e-17	Peroxisome			*
14	[AS][KR]L$	dme04146	3.38207e-21	Peroxisome			*
15	N.[ST]..C	hsa04514	1.84505e-15	Cell adhesion molecules (CAMs)			*
15	N.[ST]..C	mmu04650	9.91095e-06	Natural killer cell mediated cytotoxicity			*
16	[KR]..D.G.Y.C	hsa04514	1.48354e-10	Cell adhesion molecules (CAMs)			*
16	[KR]..D.G.Y.C	rno04514	4.12369e-12	Cell adhesion molecules (CAMs)			*
17	[KR]SR.RS	mmu03040	6.10855e-13	Spliceosome			*
17	[KR]SR.RS	rno03040	1.01351e-10	Spliceosome			*
18	AKL$	mmu04146	4.64164e-12	Peroxisome			*
18	AKL$	dme04146	7.73927e-15	Peroxisome			*
19	[FHY].N.[ST]	hsa04142	7.48516e-10	Lysosome			*
19	[FHY].N.[ST]	rno04640	1.97476e-07	Hematopoietic cell lineage			*
20	[HKR]L$	hsa04146	7.52289e-18	Peroxisome			*
20	[HKR]L$	mmu04146	7.9476e-20	Peroxisome			*
21	[KR].RSRS	mmu03040	1.34894e-13	Spliceosome			*
21	[KR].RSRS	dme03040	1.17009e-07	Spliceosome			*
22	R.RS.S.S	mmu03040	3.67783e-12	Spliceosome			*
22	R.RS.S.S	cel03040	5.14225e-09	Spliceosome			*
23	V.{0,1}V.G.G..G	hsa00260	1.81622e-09	Glycine, serine and threonine metabolism			*
23	V.{0,1}V.G.G..G	mmu00260	3.76411e-09	Glycine, serine and threonine metabolism			*
24	[KR]L$	rno04146	7.7219e-17	Peroxisome			*
24	[KR]L$	dme04146	9.14588e-16	Peroxisome			*
25	N.{1,2}N.{1,2}N.{1,2}P.Y	mmu04330	5.10816e-09	Notch signaling pathway			*
25	N.{1,2}N.{1,2}N.{1,2}P.Y	rno04330	7.67764e-10	Notch signaling pathway			*
26	G.WS.WS	hsa04640	2.43436e-09	Hematopoietic cell lineage			*
26	G.WS.WS	rno04640	1.01411e-06	Hematopoietic cell lineage			*
27	F.{0,1}NVT	mmu04142	1.58614e-09	Lysosome			*
27	F.{0,1}NVT	rno04142	9.13278e-09	Lysosome			*
28	[KR].R..SRS	dme03040	3.91923e-06	Spliceosome			*
28	[KR].R..SRS	cel03040	3.72145e-10	Spliceosome			*
29	I..TA.{0,1}SH	hsa00052	1.35877e-09	Galactose metabolism			*
29	I..TA.{0,1}SH	mmu00052	5.36371e-10	Galactose metabolism			*
30	KMS.S..N	dme00970	8.63546e-16	Aminoacyl-tRNA biosynthesis			*
30	KMS.S..N	cel00970	1.98397e-16	Aminoacyl-tRNA biosynthesis			*
31	R.[DE]..L..S..Y	mmu04720	8.47266e-09	Long-term potentiation			*
31	R.[DE]..L..S..Y	rno04720	2.26827e-09	Long-term potentiation			*
32	D[AS]G.Y.C	hsa04640	1.97589e-06	Hematopoietic cell lineage			*
32	D[AS]G.Y.C	hsa04514	9.52001e-18	Cell adhesion molecules (CAMs)			*
32	D[AS]G.Y.C	rno04514	6.76807e-16	Cell adhesion molecules (CAMs)			*
33	[AS]K.$	mmu04146	5.51379e-12	Peroxisome			*
33	[AS]K.$	cel04146	1.43355e-07	Peroxisome			*
34	F.{1,2}L.{0,2}L..R..A	mmu03410	1.62494e-09	Base excision repair			*
34	F.{1,2}L.{0,2}L..R..A	rno03410	2.58813e-10	Base excision repair			*
35	N.T[FL]TC	hsa04514	1.16081e-10	Cell adhesion molecules (CAMs)			*
35	N.T[FL]TC	mmu04514	1.83726e-10	Cell adhesion molecules (CAMs)			*
36	N.T.TC	hsa04514	8.38352e-10	Cell adhesion molecules (CAMs)			*
36	N.T.TC	mmu04514	8.71628e-08	Cell adhesion molecules (CAMs)			*
37	H.{0,1}R.RS.S	mmu03040	6.61507e-12	Spliceosome			*
37	H.{0,1}R.RS.S	rno03040	1.15246e-10	Spliceosome			*
38	[AS][KR].$	rno04146	2.06651e-09	Peroxisome			*
38	[AS][KR].$	dme04146	1.36567e-12	Peroxisome			*
39	[AS]KL$	mmu04146	1.07661e-18	Peroxisome			*
39	[AS]KL$	cel04146	2.5238e-07	Peroxisome			*
3	Motifs shared by three species
1	[AG].P.[FM][FV].R	hsa00534	1.80743e-10	Glycosaminoglycan biosynthesis - heparan sulfate	*
1	[AG].P.[FM][FV].R	mmu00534	9.26136e-10	Glycosaminoglycan biosynthesis - heparan sulfate	*
1	[AG].P.[FM][FV].R	rno00534	2.26435e-09	Glycosaminoglycan biosynthesis - heparan sulfate	*
2	D.G.Y.C	hsa04640	3.56013e-07	Hematopoietic cell lineage	*
2	D.G.Y.C	hsa04514	2.24765e-28	Cell adhesion molecules (CAMs)	*
2	D.G.Y.C	hsa04660	0.00929246	T cell receptor signaling pathway	*
2	D.G.Y.C	mmu04640	9.72485e-07	Hematopoietic cell lineage	*
2	D.G.Y.C	mmu04660	0.0120665	T cell receptor signaling pathway	*
2	D.G.Y.C	rno04660	0.00561855	T cell receptor signaling pathway	*
2	D.G.Y.C	rno04514	4.06823e-24	Cell adhesion molecules (CAMs)	*
2	D.G.Y.C	rno04640	5.43747e-07	Hematopoietic cell lineage	*
3	S.V..NR.R	hsa04710	3.30189e-09	Circadian rhythm - mammal		*
3	S.V..NR.R	mmu04710	1.05346e-09	Circadian rhythm - mammal		*
3	S.V..NR.R	rno04710	2.10488e-08	Circadian rhythm - mammal		*
4	N.{0,2}L$	hsa04146	6.2309e-05	Peroxisome		*
4	N.{0,2}L$	mmu04146	4.26932e-07	Peroxisome		*
4	N.{0,2}L$	rno04146	1.08002e-09	Peroxisome		*
5	RERD..R	hsa03040	7.67238e-09	Spliceosome		*
5	RERD..R	mmu03040	5.73743e-10	Spliceosome		*
5	RERD..R	rno03040	4.97948e-09	Spliceosome		*
6	A.L$	mmu04146	3.05996e-12	Peroxisome		*
6	A.L$	rno04146	1.07613e-10	Peroxisome		*
6	A.L$	dme04146	4.95249e-15	Peroxisome		*
7	I..KY.[LM]A	hsa04114	2.36411e-08	Oocyte meiosis		*
7	I..KY.[LM]A	mmu04114	1.46492e-09	Oocyte meiosis		*
7	I..KY.[LM]A	rno04114	9.87127e-08	Oocyte meiosis		*
8	SRSRS	mmu03040	1.48668e-13	Spliceosome			*
8	SRSRS	rno03040	6.00477e-11	Spliceosome			*
8	SRSRS	cel03040	1.29704e-09	Spliceosome			*
9	D[ST]G.Y.C	hsa04514	4.67949e-13	Cell adhesion molecules (CAMs)			*
9	D[ST]G.Y.C	mmu04514	2.08611e-14	Cell adhesion molecules (CAMs)			*
9	D[ST]G.Y.C	mmu04640	2.71183e-08	Hematopoietic cell lineage			*
9	D[ST]G.Y.C	rno04514	2.7098e-13	Cell adhesion molecules (CAMs)			*
10	RSRS.S	mmu03040	5.37696e-12	Spliceosome			*
10	RSRS.S	rno03040	5.1013e-11	Spliceosome			*
10	RSRS.S	cel03040	4.28548e-08	Spliceosome			*
11	[IV]..FPEG	hsa00564	5.99388e-10	Glycerophospholipid metabolism			*
11	[IV]..FPEG	mmu00564	1.00732e-09	Glycerophospholipid metabolism			*
11	[IV]..FPEG	rno00564	5.0408e-09	Glycerophospholipid metabolism			*
12	[FWY].N.[ST]	hsa04142	1.91401e-09	Lysosome			*
12	[FWY].N.[ST]	mmu04142	8.65949e-08	Lysosome			*
12	[FWY].N.[ST]	rno04142	2.20883e-08	Lysosome			*
13	RSRSR	mmu03040	6.58427e-12	Spliceosome			*
13	RSRSR	rno03040	1.9375e-11	Spliceosome			*
13	RSRSR	cel03040	1.13226e-08	Spliceosome			*
14	R.RSRS	mmu03040	1.03675e-10	Spliceosome			*
14	R.RSRS	rno03040	1.10562e-09	Spliceosome			*
14	R.RSRS	cel03040	9.30705e-10	Spliceosome			*
15	[KR]..L$	hsa04146	7.91174e-12	Peroxisome			*
15	[KR]..L$	mmu04146	2.65816e-10	Peroxisome			*
15	[KR]..L$	rno04146	3.39601e-10	Peroxisome			*
16	N.[ST][FILV]	hsa04142	9.03866e-11	Lysosome			*
16	N.[ST][FILV]	mmu04142	2.15995e-11	Lysosome			*
16	N.[ST][FILV]	rno04142	2.50742e-10	Lysosome			*
17	SKL$	hsa04146	3.67854e-11	Peroxisome			*
17	SKL$	dme04146	6.29489e-05	Peroxisome			*
17	SKL$	cel04146	0.000105046	Peroxisome			*
18	[AS].L$	hsa04146	5.15602e-18	Peroxisome			*
18	[AS].L$	mmu04146	6.52988e-19	Peroxisome			*
18	[AS].L$	dme04146	2.70908e-16	Peroxisome			*
19	RS.SRS	mmu03040	9.12142e-15	Spliceosome			*
19	RS.SRS	rno03040	2.89507e-12	Spliceosome			*
19	RS.SRS	cel03040	3.32695e-09	Spliceosome			*
20	[IV]FPEG	hsa00564	5.99388e-10	Glycerophospholipid metabolism			*
20	[IV]FPEG	mmu00564	2.4522e-11	Glycerophospholipid metabolism			*
20	[IV]FPEG	rno00564	5.0408e-09	Glycerophospholipid metabolism			*
21	[IV]F.EGT	hsa00564	3.50668e-10	Glycerophospholipid metabolism			*
21	[IV]F.EGT	mmu00564	1.00732e-09	Glycerophospholipid metabolism			*
21	[IV]F.EGT	rno00564	2.4474e-10	Glycerophospholipid metabolism			*
22	RSR.RS	mmu03040	2.93402e-11	Spliceosome			*
22	RSR.RS	rno03040	4.001e-10	Spliceosome			*
22	RSR.RS	cel03040	2.34503e-07	Spliceosome			*
4	Motifs shared by for species
1	VIG.G..G	hsa00260	2.67618e-09	Glycine, serine and threonine metabolism			*
1	VIG.G..G	mmu00260	8.76334e-09	Glycine, serine and threonine metabolism			*
1	VIG.G..G	rno00260	9.02448e-08	Glycine, serine and threonine metabolism			*
1	VIG.G..G	dme00260	1.54134e-06	Glycine, serine and threonine metabolism			*
2	S.L$	hsa04146	1.01996e-12	Peroxisome			*
2	S.L$	mmu04146	1.2399e-07	Peroxisome			*
2	S.L$	rno04146	6.17434e-07	Peroxisome			*
2	S.L$	sce00300	0.000146329	Lysine biosynthesis			*
3	V.G[AG]G..G	hsa00260	1.48608e-10	Glycine, serine and threonine metabolism			*
3	V.G[AG]G..G	mmu00260	1.79696e-08	Glycine, serine and threonine metabolism			*
3	V.G[AG]G..G	rno00260	1.18004e-09	Glycine, serine and threonine metabolism			*
3	V.G[AG]G..G	dme00260	2.05612e-05	Glycine, serine and threonine metabolism			*
5	Motifs shared by five species
1	KL$	hsa04146	8.36542e-15	Peroxisome			*
1	KL$	mmu04146	2.19916e-17	Peroxisome			*
1	KL$	rno04146	4.36094e-13	Peroxisome			*
1	KL$	dme04146	7.61756e-15	Peroxisome			*
1	KL$	dme00380	0.000385023	Tryptophan metabolism			*
1	KL$	cel04146	2.98317e-09	Peroxisome			*
2	K.{0,2}L$	hsa04146	1.71522e-15	Peroxisome			*
2	K.{0,2}L$	mmu00310	0.000164869	Lysine degradation			*
2	K.{0,2}L$	mmu04146	1.48403e-17	Peroxisome			*
2	K.{0,2}L$	rno04146	3.90553e-14	Peroxisome			*
2	K.{0,2}L$	dme04146	1.92742e-11	Peroxisome			*
2	K.{0,2}L$	cel04146	1.52696e-06	Peroxisome			*
6	Motifs shared by five species
	None
7	Motifs shared by five species
	None
TableS3.2 - List of motifs shared by two or more of the species under study in the 25% sequence non-redundant dataset
	Colour legend
	Tan	Significant novel motifs (Hyp.G <=3e-9, Norm IC < 0.7) i.e. motifs different from any other motif annotated in publicly available motif resources (using a strict similarity Norm IC cut-off)
	Green	Significant known motifs for (Hyp.G <=3e-9, Norm IC < 1) i.e. motifs presenting some similarity to some other motifs annotated in publicly available motif resources
	Pal Blue	Significant known Motifs for (Hyp.G <=3e-9, Norm IC = 1) i.e. motifs presenting high similarity to some other motifs annotated in publicly available motif resources
	RegExp	Pathway	Hyp.G	Pathway name	Novel motif Norm IC < 0.7	Known motif Norm IC < 1	Known motif Norm IC = 1
2	Motifs shared by two species
1	F..WNI	hsa00600	6.34841e-09	Sphingolipid metabolism	*
1	F..WNI	mmu00600	2.19389e-09	Sphingolipid metabolism	*
2	F.{0,1}SK..E.{0,1}A	mmu05221	2.45932e-09	Acute myeloid leukemia	*
2	F.{0,1}SK..E.{0,1}A	rno05221	3.80148e-08	Acute myeloid leukemia	*
3	A.{0,1}IL..V..T	hsa04540	2.72118e-10	Gap junction	*
3	A.{0,1}IL..V..T	mmu04540	5.47512e-09	Gap junction	*
4	CR.M	mmu04150	1.78151e-05	mTOR signaling pathway	*
4	CR.M	rno04150	2.06975e-09	mTOR signaling pathway	*
5	A[IL].C.Y	mmu00650	3.05495e-09	Butanoate metabolism	*
5	A[IL].C.Y	rno00650	9.79853e-11	Butanoate metabolism	*
6	Q..MV.{0,1}K.{0,1}A	hsa00564	1.82372e-09	Glycerophospholipid metabolism	*
6	Q..MV.{0,1}K.{0,1}A	mmu00564	1.54301e-09	Glycerophospholipid metabolism	*
7	Q.A.H..LN	mmu04330	2.33815e-09	Notch signaling pathway	*
7	Q.A.H..LN	rno04330	7.46806e-10	Notch signaling pathway	*
8	[FL].L.C..Y..A	hsa04666	2.98149e-11	Fc gamma R-mediated phagocytosis	*
8	[FL].L.C..Y..A	mmu04666	1.26642e-09	Fc gamma R-mediated phagocytosis	*
9	[FV].T..H..G	hsa04614	2.98409e-09	Renin-angiotensin system	*
9	[FV].T..H..G	rno04614	4.8543e-07	Renin-angiotensin system	*
10	D..VD..L	mmu00670	2.70249e-10	One carbon pool by folate	*
10	D..VD..L	rno00670	2.80694e-10	One carbon pool by folate	*
11	E.H.V.[FW]N	mmu00910	7.31756e-12	Nitrogen metabolism	*
11	E.H.V.[FW]N	rno00910	2.86218e-11	Nitrogen metabolism	*
12	PC..I.S..F	mmu00830	4.95915e-13	Retinol metabolism	*
12	PC..I.S..F	rno00830	3.46609e-08	Retinol metabolism	*
13	F.N..D[IL]R	mmu05212	8.3833e-10	Pancreatic cancer	*
13	F.N..D[IL]R	rno05212	8.04931e-12	Pancreatic cancer	*
14	T.W.{1,2}D..L	mmu00600	4.37563e-10	Sphingolipid metabolism	*
14	T.W.{1,2}D..L	rno00600	2.78216e-08	Sphingolipid metabolism	*
15	K.I..I..V.[AG]	mmu00410	8.67635e-10	beta-Alanine metabolism	*
15	K.I..I..V.[AG]	rno00410	3.95707e-08	beta-Alanine metabolism	*
16	F.{0,1}K.GAF	mmu00564	1.54301e-09	Glycerophospholipid metabolism	*
16	F.{0,1}K.GAF	rno00564	7.51794e-09	Glycerophospholipid metabolism	*
17	Q.E..VG.A	hsa00040	4.10122e-08	Pentose and glucuronate interconversions	*
17	Q.E..VG.A	rno00040	1.7088e-09	Pentose and glucuronate interconversions	*
18	P.{0,2}C..I.S..F	mmu00830	4.07794e-12	Retinol metabolism	*
18	P.{0,2}C..I.S..F	rno00830	3.46609e-08	Retinol metabolism	*
19	L..F.[FH]Y..[ST]	mmu04742	6.26186e-11	Taste transduction		*
19	L..F.[FH]Y..[ST]	rno04742	3.71803e-10	Taste transduction		*
20	KA.L$	mmu04146	2.20566e-09	Peroxisome		*
20	KA.L$	rno04146	8.34211e-08	Peroxisome		*
21	F..G..V.[FL].M	hsa00480	3.56943e-10	Glutathione metabolism		*
21	F..G..V.[FL].M	rno00480	3.74014e-09	Glutathione metabolism		*
22	L.Q.E..L[LV]	mmu05221	4.38861e-09	Acute myeloid leukemia		*
22	L.Q.E..L[LV]	rno05221	6.26068e-10	Acute myeloid leukemia		*
23	R.AA.{0,1}L.{1,2}G	mmu00280	3.51476e-09	Valine, leucine and isoleucine degradation		*
23	R.AA.{0,1}L.{1,2}G	rno00280	2.01075e-09	Valine, leucine and isoleucine degradation		*
24	L..Y.M.L[MV]	hsa04742	9.40371e-10	Taste transduction		*
24	L..Y.M.L[MV]	rno04742	1.82139e-08	Taste transduction		*
25	[DE]R.R.[KR]E	mmu03040	3.97568e-11	Spliceosome		*
25	[DE]R.R.[KR]E	rno03040	4.75488e-12	Spliceosome		*
26	V.{0,1}VI..G.{0,2}G	mmu00260	1.53523e-09	Glycine, serine and threonine metabolism			*
26	V.{0,1}VI..G.{0,2}G	rno00260	1.0745e-08	Glycine, serine and threonine metabolism			*
27	[AS]KL$	hsa04146	1.91727e-20	Peroxisome			*
27	[AS]KL$	cel04146	1.09288e-09	Peroxisome			*
28	RS.SRS	hsa03040	4.48894e-14	Spliceosome			*
28	RS.SRS	cel03040	1.66872e-08	Spliceosome			*
29	[AS]K.$	hsa04146	5.6975e-13	Peroxisome			*
29	[AS]K.$	cel04146	6.47477e-10	Peroxisome			*
30	F.{1,2}L.{0,2}L..R..A	mmu03410	6.99877e-09	Base excision repair			*
30	F.{1,2}L.{0,2}L..R..A	rno03410	7.43366e-10	Base excision repair			*
31	RSRS.S	hsa03040	3.28742e-13	Spliceosome			*
31	RSRS.S	cel03040	4.59491e-07	Spliceosome			*
32	RSR.RS	hsa03040	3.21466e-12	Spliceosome			*
32	RSR.RS	cel03040	2.64637e-06	Spliceosome			*
33	R.RSRS	hsa03040	5.02251e-11	Spliceosome			*
33	R.RSRS	cel03040	4.37841e-09	Spliceosome			*
34	[AG].V..RD.K	hsa05223	8.08173e-08	Non-small cell lung cancer			*
34	[AG].V..RD.K	hsa05218	2.57264e-07	Melanoma			*
34	[AG].V..RD.K	hsa05213	4.77261e-10	Endometrial cancer			*
34	[AG].V..RD.K	hsa05214	1.28158e-07	Glioma			*
34	[AG].V..RD.K	hsa05215	1.17553e-08	Prostate cancer			*
34	[AG].V..RD.K	mmu05213	2.63529e-09	Endometrial cancer			*
34	[AG].V..RD.K	mmu05218	9.95193e-07	Melanoma			*
34	[AG].V..RD.K	mmu05214	4.06569e-07	Glioma			*
34	[AG].V..RD.K	mmu05215	6.37669e-08	Prostate cancer			*
34	[AG].V..RD.K	mmu05223	3.08866e-07	Non-small cell lung cancer			*
35	Y[FI]T..A	hsa05020	9.54549e-08	Prion diseases			*
35	Y[FI]T..A	rno05020	2.43937e-09	Prion diseases			*
36	SRSRS	hsa03040	4.48894e-14	Spliceosome			*
36	SRSRS	cel03040	6.6838e-09	Spliceosome			*
37	[AS][KR]L$	rno04146	1.91469e-17	Peroxisome			*
37	[AS][KR]L$	dme04146	5.94168e-26	Peroxisome			*
38	N.[ST][FHY]	mmu04142	2.09108e-09	Lysosome			*
38	N.[ST][FHY]	rno04142	3.14479e-09	Lysosome			*
39	S.{1,2}L$	hsa04146	5.1231e-13	Peroxisome			*
39	S.{1,2}L$	mmu04146	9.10814e-08	Peroxisome			*
40	[KR]..D.G.Y.C	hsa04514	2.60408e-13	Cell adhesion molecules (CAMs)			*
40	[KR]..D.G.Y.C	rno04514	1.18044e-12	Cell adhesion molecules (CAMs)			*
41	[IV]..FPEG	mmu00564	2.52331e-11	Glycerophospholipid metabolism			*
41	[IV]..FPEG	rno00564	1.07288e-10	Glycerophospholipid metabolism			*
42	AKL$	mmu04146	2.20362e-13	Peroxisome			*
42	AKL$	dme04146	6.63048e-15	Peroxisome			*
43	[HKR]L$	hsa04146	1.14986e-23	Peroxisome			*
43	[HKR]L$	mmu04146	5.18647e-25	Peroxisome			*
44	WS.WSP	hsa04640	2.70186e-08	Hematopoietic cell lineage			*
44	WS.WSP	rno04640	9.21619e-10	Hematopoietic cell lineage			*
45	RSRSR	hsa03040	6.07976e-13	Spliceosome			*
45	RSRSR	cel03040	9.58072e-08	Spliceosome			*
46	S..R.R..S.S	mmu03040	2.70076e-10	Spliceosome			*
46	S..R.R..S.S	rno03040	1.76891e-09	Spliceosome			*
47	[GS].S..R.R..S	mmu03040	1.03788e-10	Spliceosome			*
47	[GS].S..R.R..S	rno03040	3.16334e-10	Spliceosome			*
48	SR..S..[HR]..S	mmu03040	8.78883e-10	Spliceosome			*
48	SR..S..[HR]..S	rno03040	5.78458e-09	Spliceosome			*
49	N.[ST][FILV]	hsa04142	3.92635e-09	Lysosome			*
49	N.[ST][FILV]	mmu04142	1.43734e-09	Lysosome			*
50	G.WS.WS	hsa04640	2.89349e-10	Hematopoietic cell lineage			*
50	G.WS.WS	rno04640	5.04325e-08	Hematopoietic cell lineage			*
51	[HY]R.RS.S	mmu03040	1.76741e-11	Spliceosome			*
51	[HY]R.RS.S	rno03040	2.86342e-09	Spliceosome			*
52	K[LM]$	rno03320	0.00023041	PPAR signaling pathway			*
52	K[LM]$	cel04146	4.26713e-13	Peroxisome			*
53	[KR].R..SRS	dme03040	4.92932e-06	Spliceosome			*
53	[KR].R..SRS	cel03040	2.34586e-09	Spliceosome			*
54	D.D..RDR	hsa03040	1.11285e-08	Spliceosome			*
54	D.D..RDR	rno03040	3.24451e-10	Spliceosome			*
55	I..TA.{0,1}SH	hsa00052	5.85582e-10	Galactose metabolism			*
55	I..TA.{0,1}SH	mmu00052	4.10584e-10	Galactose metabolism			*
56	[IV]FPEG	mmu00564	1.02859e-10	Glycerophospholipid metabolism			*
56	[IV]FPEG	rno00564	7.51794e-09	Glycerophospholipid metabolism			*
57	[AS][KR].$	rno04146	1.10872e-09	Peroxisome			*
57	[AS][KR].$	dme04146	1.02399e-15	Peroxisome			*
58	R.[KR][DE].E..R	mmu03040	7.09376e-09	Spliceosome			*
58	R.[KR][DE].E..R	rno03040	5.13892e-10	Spliceosome			*
59	V.G[AG]G..G	hsa00260	4.66169e-10	Glycine, serine and threonine metabolism			*
59	V.G[AG]G..G	rno00260	1.38946e-09	Glycine, serine and threonine metabolism			*
60	D.G.Y[FL]C	mmu04514	5.06265e-11	Cell adhesion molecules (CAMs)			*
60	D.G.Y[FL]C	rno04514	2.25188e-08	Cell adhesion molecules (CAMs)			*
3	Motifs shared by three species
1	G..V.L.C	hsa04640	8.21179e-08	Hematopoietic cell lineage	*
1	G..V.L.C	mmu04640	1.21534e-09	Hematopoietic cell lineage	*
1	G..V.L.C	mmu05340	9.0564e-06	Primary immunodeficiency	*
1	G..V.L.C	mmu04662	1.2237e-06	B cell receptor signaling pathway	*
1	G..V.L.C	rno04640	6.39475e-07	Hematopoietic cell lineage	*
2	V..D..[FL]..FQ	hsa04620	2.50844e-09	Toll-like receptor signaling pathway	*
2	V..D..[FL]..FQ	mmu04620	5.97182e-08	Toll-like receptor signaling pathway	*
2	V..D..[FL]..FQ	rno04620	2.44878e-07	Toll-like receptor signaling pathway	*
3	D.G.Y.C	hsa04640	4.19998e-07	Hematopoietic cell lineage	*
3	D.G.Y.C	hsa04660	0.0352195	T cell receptor signaling pathway	*
3	D.G.Y.C	mmu05330	0.00145452	Allograft rejection	*
3	D.G.Y.C	mmu04514	9.35121e-34	Cell adhesion molecules (CAMs)	*
3	D.G.Y.C	mmu04940	0.00206357	Type I diabetes mellitus	*
3	D.G.Y.C	mmu04640	6.71141e-08	Hematopoietic cell lineage	*
3	D.G.Y.C	mmu04660	0.0112532	T cell receptor signaling pathway	*
3	D.G.Y.C	rno04660	0.0178434	T cell receptor signaling pathway	*
3	D.G.Y.C	rno04640	4.09396e-07	Hematopoietic cell lineage	*
4	[FI]..S..[HR].C.T	hsa04930	3.56843e-10	Type II diabetes mellitus	*
4	[FI]..S..[HR].C.T	mmu04930	6.97064e-09	Type II diabetes mellitus	*
4	[FI]..S..[HR].C.T	rno04930	2.0444e-08	Type II diabetes mellitus	*
5	P.F..Y.[ST]	hsa04540	8.23858e-08	Gap junction		*
5	P.F..Y.[ST]	mmu04540	1.5836e-10	Gap junction		*
5	P.F..Y.[ST]	rno04540	1.24552e-07	Gap junction		*
6	A[KR]..LR.E	hsa00670	8.62367e-09	One carbon pool by folate		*
6	A[KR]..LR.E	mmu00670	1.3392e-08	One carbon pool by folate		*
6	A[KR]..LR.E	rno00670	1.46018e-09	One carbon pool by folate		*
7	S.V..NR.R	hsa04710	3.48607e-09	Circadian rhythm - mammal		*
7	S.V..NR.R	mmu04710	1.12652e-12	Circadian rhythm - mammal		*
7	S.V..NR.R	rno04710	2.56187e-08	Circadian rhythm - mammal		*
8	LH.KS..[HY]	hsa04730	4.5209e-09	Long-term depression			*
8	LH.KS..[HY]	mmu04730	2.32586e-11	Long-term depression			*
8	LH.KS..[HY]	rno04730	4.17682e-08	Long-term depression			*
9	D[ST]G.Y.C	hsa04514	3.24364e-18	Cell adhesion molecules (CAMs)			*
9	D[ST]G.Y.C	mmu04514	4.8826e-20	Cell adhesion molecules (CAMs)			*
9	D[ST]G.Y.C	mmu04640	1.07422e-07	Hematopoietic cell lineage			*
9	D[ST]G.Y.C	rno04514	3.49317e-19	Cell adhesion molecules (CAMs)			*
10	SRS.SP	mmu03040	2.43313e-05	Spliceosome			*
10	SRS.SP	rno03040	1.15123e-05	Spliceosome			*
10	SRS.SP	cel03040	2.3761e-09	Spliceosome			*
11	S..[HR].R.RS	hsa03040	2.03252e-13	Spliceosome			*
11	S..[HR].R.RS	mmu03040	8.14361e-11	Spliceosome			*
11	S..[HR].R.RS	rno03040	1.89839e-10	Spliceosome			*
12	[KR]..L$	hsa04146	2.69154e-12	Peroxisome			*
12	[KR]..L$	mmu04146	5.3516e-11	Peroxisome			*
12	[KR]..L$	rno04146	1.07325e-09	Peroxisome			*
13	GHL.{1,2}C..C	hsa04120	3.00011e-10	Ubiquitin mediated proteolysis			*
13	GHL.{1,2}C..C	mmu04120	6.18885e-09	Ubiquitin mediated proteolysis			*
13	GHL.{1,2}C..C	rno04120	8.4361e-09	Ubiquitin mediated proteolysis			*
14	K..L$	hsa04146	1.79459e-07	Peroxisome			*
14	K..L$	mmu04146	7.66672e-10	Peroxisome			*
14	K..L$	rno04146	2.68247e-07	Peroxisome			*
15	R.R[GS]R.R	hsa03040	3.78131e-12	Spliceosome			*
15	R.R[GS]R.R	mmu03040	1.09176e-09	Spliceosome			*
15	R.R[GS]R.R	rno03040	6.01988e-12	Spliceosome			*
16	EDS..Y.C	hsa04640	6.98226e-07	Hematopoietic cell lineage			*
16	EDS..Y.C	mmu04514	3.64125e-11	Cell adhesion molecules (CAMs)			*
16	EDS..Y.C	mmu04640	1.10733e-08	Hematopoietic cell lineage			*
16	EDS..Y.C	mmu05340	6.41936e-07	Primary immunodeficiency			*
16	EDS..Y.C	rno04640	7.71567e-05	Hematopoietic cell lineage			*
17	[AS].L$	hsa04146	1.32094e-21	Peroxisome			*
17	[AS].L$	mmu04146	1.19655e-22	Peroxisome			*
17	[AS].L$	dme04146	5.77012e-20	Peroxisome			*
18	DSG.Y.C	hsa04640	9.52978e-05	Hematopoietic cell lineage			*
18	DSG.Y.C	mmu04514	2.40937e-19	Cell adhesion molecules (CAMs)			*
18	DSG.Y.C	rno04660	0.024779	T cell receptor signaling pathway			*
18	DSG.Y.C	rno04640	4.56791e-05	Hematopoietic cell lineage			*
19	[IV]F.EGT	hsa00564	7.25964e-10	Glycerophospholipid metabolism			*
19	[IV]F.EGT	mmu00564	2.49834e-09	Glycerophospholipid metabolism			*
19	[IV]F.EGT	rno00564	3.65772e-10	Glycerophospholipid metabolism			*
20	P..T.{0,1}S..D..Y	hsa04914	8.05059e-11	Progesterone-mediated oocyte maturation			*
20	P..T.{0,1}S..D..Y	mmu04914	1.36192e-08	Progesterone-mediated oocyte maturation			*
20	P..T.{0,1}S..D..Y	rno04914	8.71505e-09	Progesterone-mediated oocyte maturation			*
21	DS..Y.C	hsa04640	3.96376e-05	Hematopoietic cell lineage			*
21	DS..Y.C	mmu04514	2.82087e-24	Cell adhesion molecules (CAMs)			*
21	DS..Y.C	mmu04640	8.52074e-09	Hematopoietic cell lineage			*
21	DS..Y.C	mmu05340	6.74004e-06	Primary immunodeficiency			*
21	DS..Y.C	rno04640	1.14136e-06	Hematopoietic cell lineage			*
4	Motifs shared by for species
1	A.L$	hsa04146	2.8123e-08	Peroxisome		*
1	A.L$	mmu04146	2.69832e-14	Peroxisome		*
1	A.L$	rno04146	1.32821e-12	Peroxisome		*
1	A.L$	dme04146	1.72708e-14	Peroxisome		*
2	R.RS.S.S	hsa03040	62552.3	Spliceosome			*
2	R.RS.S.S	mmu03040	4.12539e-11	Spliceosome			*
2	R.RS.S.S	rno03040	2.22052e-10	Spliceosome			*
2	R.RS.S.S	cel03040	3.78762e-08	Spliceosome			*
3	SKL$	hsa04146	1.72284e-11	Peroxisome			*
3	SKL$	mmu04146	2.20566e-09	Peroxisome			*
3	SKL$	dme04146	2.42159e-09	Peroxisome			*
3	SKL$	cel04146	3.88959e-07	Peroxisome			*
4	K.{0,2}L$	hsa04146	9.06216e-17	Peroxisome			*
4	K.{0,2}L$	mmu00310	0.000105322	Lysine degradation			*
4	K.{0,2}L$	mmu00380	7.61557e-05	Tryptophan metabolism			*
4	K.{0,2}L$	mmu04146	5.73769e-20	Peroxisome			*
4	K.{0,2}L$	rno04146	1.73956e-14	Peroxisome			*
4	K.{0,2}L$	dme04146	2.38271e-14	Peroxisome			*
5	C..CG..[IL]	hsa03020	1.41206e-05	RNA polymerase			*
5	C..CG..[IL]	mmu03020	9.90302e-06	RNA polymerase			*
5	C..CG..[IL]	dme03020	8.40204e-07	RNA polymerase			*
5	C..CG..[IL]	cel03020	1.96142e-09	RNA polymerase			*
5	Motifs shared by five species
	None
6	Motifs shared by five species
1	S.L$	hsa04146	5.10231e-14	Peroxisome			*
1	S.L$	mmu04146	3.20564e-09	Peroxisome			*
1	S.L$	rno04146	5.17639e-07	Peroxisome			*
1	S.L$	dme04146	1.32e-06	Peroxisome			*
1	S.L$	cel04146	2.86822e-05	Peroxisome			*
1	S.L$	sce00300	0.000169607	Lysine biosynthesis			*
2	KL$	hsa00640	2.18213e-05	Propanoate metabolism			*
2	KL$	hsa04146	4.11164e-17	Peroxisome			*
2	KL$	mmu00650	4.41771e-05	Butanoate metabolism			*
2	KL$	mmu04146	1.10538e-20	Peroxisome			*
2	KL$	rno00650	7.80818e-05	Butanoate metabolism			*
2	KL$	rno04146	1.16361e-13	Peroxisome			*
2	KL$	dme04146	2.78249e-18	Peroxisome			*
2	KL$	dme00380	0.000448948	Tryptophan metabolism			*
2	KL$	cel04146	4.59486e-11	Peroxisome			*
2	KL$	sce00630	0.000104163	Glyoxylate and dicarboxylate metabolism			*
7	Motifs shared by five species
	None
